# Supplementary material for: Demasculinization of the Anopheles gambiae X chromosome
Source: BMC Evol Biol. 2012 May 18;12:69. doi: 10.1186/1471-2148-12-69 (PMC3428665; doi:10.1186/1471-2148-12-69)
Supplement: Additional file 2 — Figure S1. Reporter gene expression in pupal testes dissected from A. gambiae transgenic lines that are heterozygous (autosomal) and hemizygous (X-linked) for the α-tubeGFP transgene. Transmission (left), fluorescence (middle) and merged (right) microphotographs showing the extent of eGFP expression in testes dissected from heterozygous α-tubulin-EGFP 3 L (top row) and hemizygous α-tubulin-EGFP X lines. Letters denote regions of the testes containing the following spermatogenic stages as described in [35]: H – hub, P - .Primary Spermatocytes, S – Secondary Spermatocytes, Sd – Spermatids, and Sp – Spermatozoa; Scale bar, 50 μm. Fluorescent images were taken with identical camera settings, except to allow visualization of very weak fluorescence in testes from the X linked lines, the exposure time was increased 10 fold to 100 ms (at 10 ms no fluorescence was observed). [file 1471-2148-12-69-S2.xlsx]

## Sheet: Sheet1
A. gambiae systematic ID	A. gambiAe Chromosome	An:Ae:Cu:Dm orthology	Number of base pair nucleotides	ENC	Fop	Number of paralogues in A. gambiae genome	Meta analysis Male/Female expression ratio (Log2)	Meta analysis classification	Meta analysis classification Pvalue MALE < FEMALE	Meta analysis classification Pvalue MALE > FEMALE	Meta analysis classification PFPvalue MALE < FEMALE	Meta analysis classification PFPvalue MALE > FEMALE
AGAP000002	X	An:Ae:Cu:Dm	1014	45.09	0.742	0	-0.37	No sex bias	0.009	0.9906	0.039	1.29
AGAP000005	X	An:Ae:Cu:Dm	458	48.04	0.704	0	-0.26	No sex bias	0.037	0.9617	0.123	1.379
AGAP000007	X	An:Ae:Cu:Dm	1333	36.01	0.838	18	0.13	No sex bias	0.872	0.1257	1.389	0.338
AGAP000008	X	An:Dm	408	36.85	0.773	11	-0.57	No sex bias	0.0014	0.9986	0.009	1.179
AGAP000009	X	An:Ae:Cu:Dm	1270	51.05	0.643	1	0.74	No sex bias	0.9998	0.0001	1.074	0.002
AGAP000010	X	An:Ae:Cu:Dm	371	42.75	0.756	1	0.21	No sex bias	0.9579	0.0417	1.38	0.136
AGAP000011	X	An:Ae:Cu:Dm	444	38.91	0.768	0	-0.53	No sex bias	0.002	0.9979	0.012	1.199
AGAP000012	X	An:Ae:Cu:Dm	464	43.54	0.736	0	0.07	No sex bias	0.7168	0.2801	1.268	0.646
AGAP000013	X	An:Ae:Cu:Dm				0	-0.21	No sex bias	0.0658	0.9343	0.198	1.399
AGAP000015	X	An:Ae:Cu:Dm	2448	44.15	0.732	27	0.08	No sex bias	0.7585	0.2426	1.308	0.577
AGAP000016	X	An:Ae:Cu	504	56.04	0.54	13	0.27	No sex bias	0.9832	0.0169	1.327	0.065
AGAP000017	X	An:Ae:Cu:Dm	3677	42.45	0.742	5	0.04	No sex bias	0.6484	0.3468	1.191	0.763
AGAP000018	X	An:Ae:Cu:Dm	1134	32.5	0.872	4	-1.2	DOWN	0.0001	0.9999	0.001	1.048
AGAP000019	X	An:Ae:Cu:Dm				38	0.45	No sex bias	0.9985	0.0015	1.183	0.01
AGAP000020	X	An:Ae:Cu:Dm	2150	42.16	0.746	0	-0.13	No sex bias	0.1657	0.8354	0.421	1.377
AGAP000021	X	An:Ae:Cu:Dm	149	35.97	0.837	0	-0.11	No sex bias	0.2105	0.7877	0.509	1.344
AGAP000022	X	An:Ae:Cu:Dm	643	38.05	0.802	0	-0.3	No sex bias	0.0232	0.977	0.084	1.35
AGAP000023	X	An:Ae:Cu:Dm	384	38.88	0.795	0	-0.11	No sex bias	0.2097	0.788	0.508	1.344
AGAP000028	X	An:Ae:Cu:Dm	491	32.93	0.893	15	0.4	No sex bias	0.9971	0.0028	1.218	0.015
AGAP000029	X	An:Ae:Cu:Dm	4122	40.88	0.757	0	-0.22	No sex bias	0.0568	0.9424	0.176	1.394
AGAP000032	X	An:Ae:Cu:Dm	1541	36.4	0.813	3	0.43	No sex bias	0.9979	0.002	1.2	0.012
AGAP000033	X	An:Ae:Cu:Dm	1261	32.78	0.884	2	-0.11	No sex bias	0.2041	0.7943	0.497	1.348
AGAP000035	X	An:Ae:Cu:Dm	2456	36.24	0.822	21	-0.1	No sex bias	0.2125	0.7861	0.513	1.343
AGAP000037	X	An:Ae:Cu:Dm	2063	31.01	0.906	11	0.5	No sex bias	0.9991	0.0008	1.154	0.006
AGAP000038	X	An:Ae:Cu:Dm	472	37.27	0.802	10	0.57	No sex bias	0.9995	0.0004	1.122	0.004
AGAP000039	X	An:Cu:Dm	465	38.54	0.79	10	0.18	No sex bias	0.9369	0.0633	1.394	0.193
AGAP000040	X	An:Ae:Cu:Dm	607	37.68	0.831	15	-0.49	No sex bias	0.0026	0.9973	0.015	1.215
AGAP000041	X	An:Ae:Cu:Dm	523	32.3	0.895	5	3.41	UP	0.9999	0	1.004	0
AGAP000042	X	An:Ae:Cu:Dm	1866	38.15	0.818	1	-0.17	No sex bias	0.1011	0.8983	0.281	1.403
AGAP000043	X	An:Ae:Cu:Dm	1380	36.61	0.824	1	-0.15	No sex bias	0.1278	0.8705	0.341	1.393
AGAP000044	X	An:Ae:Cu:Dm	425	30.48	0.946	5	-0.56	No sex bias	0.0014	0.9985	0.009	1.181
AGAP000045	X	An:Ae:Cu:Dm	593	36.86	0.845	21	0.14	No sex bias	0.8832	0.1164	1.394	0.318
AGAP000046	X	An:Ae:Cu	556	39.63	0.821	0	0.21	No sex bias	0.9565	0.0428	1.382	0.139
AGAP000047	X	An:Ae:Cu:Dm	355	28.48	0.911	2	-0.32	No sex bias	0.0163	0.9833	0.063	1.328
AGAP000048	X	An:Cu:Dm	1897	35.31	0.835	0	0.05	No sex bias	0.6905	0.3073	1.239	0.695
AGAP000049	X	An:Ae:Cu:Dm				2	-0.17	No sex bias	0.1045	0.8934	0.289	1.402
AGAP000051	X	An:Ae:Cu:Dm	750	34.5	0.822	20	-0.01	No sex bias	0.4809	0.5185	0.97	1.027
AGAP000053	X	An:Ae:Cu:Dm	408	39.78	0.813	0	-0.4	No sex bias	0.0065	0.9936	0.03	1.267
AGAP000054	X	An:Ae:Cu:Dm	1594	35.6	0.843	10	0.06	No sex bias	0.6879	0.3127	1.236	0.704
AGAP000056	X	An:Ae:Cu:Dm	605	30.05	0.935	9	0.52	No sex bias	0.9993	0.0007	1.143	0.005
AGAP000057	X	An:Ae:Cu:Dm	552	35.4	0.845	22	0.22	No sex bias	0.9652	0.0355	1.37	0.12
AGAP000058	X	An:Ae:Cu:Dm	2790	35.74	0.832	0	0.39	No sex bias	0.9965	0.0033	1.229	0.018
AGAP000061	X	An:Ae:Cu:Dm	674	39.94	0.791	1	1.07	UP	0.9999	0	1.034	0.001
AGAP000062	X	An:Ae:Dm	769	37.53	0.809	2	0.05	No sex bias	0.6652	0.3355	1.211	0.744
AGAP000064	X	An:Ae:Cu:Dm	1920	31.34	0.896	1	-0.28	No sex bias	0.0279	0.9719	0.097	1.362
AGAP000065	X	An:Ae:Cu:Dm	2276	41.78	0.773	3	0.53	No sex bias	0.9993	0.0007	1.14	0.005
AGAP000067	X	An:Cu:Dm	314	36.78	0.826	22	0.38	No sex bias	0.996	0.0038	1.237	0.02
AGAP000069	X	An:Ae:Cu:Dm	351	33.81	0.886	17	0.16	No sex bias	0.9091	0.0919	1.398	0.262
AGAP000070	X	An:Ae:Cu:Dm	919	32.24	0.888	15	-0.23	No sex bias	0.0492	0.9492	0.156	1.39
AGAP000072	X	An ONLY	270	61	0.55	2	-0.24	No sex bias	0.0457	0.9544	0.146	1.387
AGAP000074	X	An:Ae	712	34.15	0.871	4	0.04	No sex bias	0.6349	0.3675	1.175	0.798
AGAP000075	X	An:Ae:Cu:Dm	787	35.37	0.865	4	0.18	No sex bias	0.9325	0.0661	1.397	0.2
AGAP000076	X	An:Ae:Cu:Dm	1235	34.99	0.877	0	0.13	No sex bias	0.853	0.1468	1.38	0.385
AGAP000078	X	An:Ae:Cu:Dm	591	36.31	0.815	0	-0.11	No sex bias	0.2007	0.8027	0.491	1.355
AGAP000081	X	An:Ae:Cu:Dm	762	30.51	0.932	2	0.12	No sex bias	0.8509	0.1472	1.38	0.385
AGAP000082	X	An:Ae:Cu:Dm	672	30.3	0.918	0	-0.55	No sex bias	0.0016	0.9983	0.01	1.188
AGAP000086	X	An:Ae:Cu:Dm	230	39.61	0.805	0	0.64	No sex bias	0.9997	0.0003	1.103	0.003
AGAP000090	X	An:Ae:Cu:Dm	1642	33.18	0.897	19	0.01	No sex bias	0.5385	0.4615	1.052	0.946
AGAP000091	X	An:Ae:Cu:Dm	377	36.86	0.826	7	0.08	No sex bias	0.7654	0.2357	1.314	0.563
AGAP000092	X	An:Ae:Cu	295	32.9	0.906	7	-0.12	No sex bias	0.1809	0.8185	0.451	1.365
AGAP000093	X	An:Ae:Cu:Dm	324	36.44	0.799	0	0.14	No sex bias	0.8816	0.1187	1.394	0.323
AGAP000094	X	An:Ae:Cu	310	39.28	0.803	4	-0.09	No sex bias	0.2361	0.7623	0.56	1.319
AGAP000095	X	An:Ae:Cu:Dm	1046	34.04	0.856	3	0.17	No sex bias	0.9222	0.0769	1.397	0.226
AGAP000096	X	An:Ae:Cu	75	45.04	0.735	0	-0.01	No sex bias	0.4779	0.5182	0.966	1.027
AGAP000098	X	An:Cu:Dm	507	35.53	0.861	24	0.39	No sex bias	0.9967	0.0032	1.225	0.017
AGAP000099	X	An:Ae:Cu:Dm	727	33.17	0.884	1	-0.47	No sex bias	0.0035	0.9965	0.018	1.228
AGAP000100	X	An:Ae:Cu:Dm	88	41.83	0.753	1	-0.88	No sex bias	0.0002	0.9997	0.002	1.087
AGAP000102	X	An:Ae:Cu:Dm	723	35.53	0.837	1	-0.32	No sex bias	0.0174	0.9833	0.067	1.328
AGAP000104	X	An:Ae:Cu:Dm	209	37.04	0.848	0	0.56	No sex bias	0.9994	0.0005	1.129	0.004
AGAP000105	X	An:Ae:Cu	738	43.9	0.715	8	0.37	No sex bias	0.9955	0.0045	1.244	0.022
AGAP000106	X	An:Ae:Cu:Dm	472	40.06	0.81	0	-0.3	No sex bias	0.0218	0.9773	0.08	1.349
AGAP000109	X	An:Ae:Cu:Dm	91	32.29	0.908	0	-0.34	No sex bias	0.0142	0.9855	0.056	1.319
AGAP000110	X	An:Ae:Cu:Dm	198	34.35	0.865	0	-0.38	No sex bias	0.0099	0.9902	0.042	1.294
AGAP000111	X	An ONLY	272	44.27	0.677	0	0.22	No sex bias	0.9623	0.0376	1.375	0.125
AGAP000112	X	An:Ae:Cu:Dm	826	30.78	0.912	0	-0.2	No sex bias	0.0725	0.927	0.215	1.4
AGAP000113	X	An:Cu:Dm				2	3.17	UP	0.9999	0	1.005	0
AGAP000115	X	An:Ae:Cu:Dm	417	36.91	0.845	22	-0.02	No sex bias	0.4495	0.5519	0.924	1.074
AGAP000116	X	An:Ae:Cu:Dm	605	30.96	0.908	0	-0.47	No sex bias	0.0031	0.9967	0.017	1.225
AGAP000117	X	An:Ae:Cu:Dm	384	38.68	0.807	24	-0.38	No sex bias	0.0085	0.9913	0.037	1.286
AGAP000118	X	An:Ae:Cu:Dm	192	32.06	0.859	1	0.54	No sex bias	0.9994	0.0006	1.134	0.005
AGAP000119	X	An:Ae:Cu:Dm	327	31.66	0.905	0	-0.47	No sex bias	0.003	0.9968	0.016	1.223
AGAP000120	X	An:Ae:Dm	242	32.5	0.894	0	-0.1	No sex bias	0.2244	0.7758	0.537	1.332
AGAP000123	X	An:Ae:Cu:Dm	987	36.88	0.829	3	-0.03	No sex bias	0.4231	0.5791	0.883	1.109
AGAP000124	X	An:Ae:Cu:Dm	1417	33.36	0.875	0	-0.12	No sex bias	0.184	0.8154	0.457	1.365
AGAP000126	X	An:Ae:Dm	1736	34.61	0.83	0	-0.66	No sex bias	0.0007	0.9992	0.006	1.144
AGAP000127	X	An:Ae:Cu:Dm	310	40.08	0.801	0	-0.08	No sex bias	0.2751	0.7233	0.633	1.281
AGAP000128	X	An:Ae:Cu	538	48.86	0.665	10	0.88	UP	0.9999	0.0001	1.05	0.001
AGAP000129	X	An:Ae:Cu:Dm	954	31.84	0.885	24	1.07	UP	0.9999	0	1.034	0.001
AGAP000131	X	An:Ae:Cu	1081	32.17	0.887	24	0.8	No sex bias	0.9998	0.0001	1.063	0.002
AGAP000132	X	An:Ae:Cu	122	44.91	0.683	0	-0.65	No sex bias	0.0008	0.9991	0.006	1.151
AGAP000135	X	An:Ae:Cu				0	-0.95	No sex bias	0.0001	0.9998	0.002	1.077
AGAP000137	X	An:Ae:Cu:Dm	675	41.78	0.781	4	0.29	No sex bias	0.9877	0.0122	1.307	0.05
AGAP000138	X	An:Ae:Cu:Dm	556	50.83	0.616	13	0.27	No sex bias	0.9836	0.017	1.325	0.065
AGAP000139	X	An:Ae:Cu:Dm	1162	37.57	0.832	0	-1.06	No sex bias	0.0001	0.9998	0.002	1.063
AGAP000140	X	An:Ae:Cu:Dm	668	36.71	0.852	2	0.18	No sex bias	0.9328	0.069	1.396	0.207
AGAP000141	X	An:Ae:Cu:Dm	2238	38.59	0.793	27	-0.03	No sex bias	0.407	0.5937	0.857	1.13
AGAP000142	X	An:Ae:Cu:Dm	1164	35.15	0.862	1	0.06	No sex bias	0.7161	0.2873	1.267	0.658
AGAP000143	X	An:Ae:Cu:Dm	923	33.8	0.875	0	-1.3	DOWN	0	0.9999	0.001	1.037
AGAP000144	X	An:Ae:Cu:Dm				1	-0.45	No sex bias	0.004	0.9959	0.02	1.238
AGAP000145	X	An:Ae:Dm	148	53.94	0.461	18	-0.37	No sex bias	0.0098	0.99	0.042	1.294
AGAP000147	X	An:Ae:Cu:Dm	520	34.46	0.841	0	-0.3	No sex bias	0.0232	0.9772	0.084	1.35
AGAP000149	X	An:Ae:Cu:Dm	851	34.95	0.859	0	0.01	No sex bias	0.5669	0.4267	1.091	0.894
AGAP000150	X	An ONLY	116	33.4	0.809	0	-3.98	DOWN	0	0.9999	0	1
AGAP000151	X	An ONLY	78	49.24	0.486	1	-5.25	DOWN	0	0.9999	0	1.002
AGAP000152	X	An ONLY	79	54.08	0.473	1	-0.88	No sex bias	0.0002	0.9997	0.003	1.094
AGAP000153	X	An:Ae:Cu:Dm	1947	33.88	0.88	28	0.63	No sex bias	0.9997	0.0003	1.102	0.003
AGAP000154	X	An:Ae:Cu:Dm	559	35.21	0.866	16	-2.29	DOWN	0	0.9999	0	1.01
AGAP000155	X	An:Ae:Cu:Dm	319	41.02	0.771	0	0.01	No sex bias	0.5355	0.4665	1.048	0.953
AGAP000156	X	An:Ae:Cu:Dm				1	0.45	No sex bias	0.9985	0.0014	1.183	0.009
AGAP000158	X	An:Ae:Cu:Dm	427	33.64	0.863	1	0.05	No sex bias	0.6801	0.3184	1.229	0.714
AGAP000159	X	An:Ae:Cu:Dm	793	35.27	0.852	18	-1.23	DOWN	0.0001	0.9999	0.001	1.046
AGAP000160	X	An:Ae:Cu				0	0.1	No sex bias	0.8165	0.1819	1.356	0.458
AGAP000161	X	An:Ae:Cu:Dm	1059	35.05	0.825	4	-0.12	No sex bias	0.1765	0.8236	0.443	1.368
AGAP000162	X	An:Ae:Cu:Dm	538	42.95	0.75	1	-1.56	DOWN	0	0.9999	0.001	1.025
AGAP000163	X	An:Ae:Cu:Dm	153	41.86	0.72	2	0.57	No sex bias	0.9994	0.0005	1.127	0.004
AGAP000164	X	An ONLY	287	49.77	0.7	20	-0.69	No sex bias	0.0006	0.9993	0.005	1.135
AGAP000165	X	An:Ae:Cu:Dm	152	30.57	0.917	2	0.02	No sex bias	0.5882	0.4136	1.117	0.872
AGAP000166	X	An:Ae	268	42.9	0.749	4	0.11	No sex bias	0.8364	0.1611	1.371	0.415
AGAP000167	X	An:Ae:Cu:Dm	334	31.87	0.918	0	-0.73	No sex bias	0.0005	0.9995	0.004	1.126
AGAP000168	X	An:Ae:Cu:Dm				6	0.05	No sex bias	0.6727	0.3275	1.22	0.73
AGAP000170	X	An:Ae:Cu:Dm	208	30.79	0.911	1	0.58	No sex bias	0.9995	0.0004	1.119	0.004
AGAP000172	X	An:Ae:Cu:Dm	217	37.76	0.82	0	-0.02	No sex bias	0.4404	0.5607	0.91	1.086
AGAP000173	X	An:Ae:Cu:Dm	307	46.94	0.645	0	-0.66	No sex bias	0.0007	0.9992	0.006	1.145
AGAP000175	X	An:Ae:Cu:Dm	609	39.91	0.796	0	0.33	No sex bias	0.9923	0.0075	1.278	0.034
AGAP000176	X	An ONLY	343	38.38	0.831	0	-0.46	No sex bias	0.0035	0.9965	0.018	1.227
AGAP000177	X	An:Ae	101	30.86	0.773	0	-0.18	No sex bias	0.0954	0.9034	0.268	1.404
AGAP000178	X	An:Ae:Cu:Dm	1321	30.62	0.895	0	-0.1	No sex bias	0.2215	0.7791	0.531	1.335
AGAP000180	X	An:Ae:Cu:Dm	428	30.87	0.904	0	-1.65	DOWN	0	0.9999	0.001	1.023
AGAP000181	X	An:Ae:Cu:Dm	444	39.87	0.813	0	-2.11	DOWN	0	0.9999	0	1.012
AGAP000182	X	An:Ae:Cu	363	42.64	0.759	0	-0.12	No sex bias	0.1713	0.8284	0.432	1.372
AGAP000183	X	An ONLY	169	47.89	0.61	0	-0.95	No sex bias	0.0001	0.9998	0.002	1.076
AGAP000184	X	An:Ae:Cu:Dm	691	32.22	0.89	1	-0.19	No sex bias	0.0708	0.9303	0.211	1.4
AGAP000185	X	An:Ae:Cu:Dm				2	0.4	No sex bias	0.9971	0.0028	1.219	0.015
AGAP000186	X	An ONLY	216	56.26	0.471	1	-0.04	No sex bias	0.3761	0.6314	0.808	1.176
AGAP000187	X	An:Ae:Cu:Dm	946	36.89	0.821	0	0.36	No sex bias	0.9951	0.0048	1.25	0.023
AGAP000188	X	An:Ae:Cu:Dm	366	42.13	0.759	0	1.14	UP	0.9999	0	1.029	0.001
AGAP000190	X	An:Ae:Cu:Dm	494	37.21	0.837	22	0.11	No sex bias	0.8352	0.1646	1.371	0.421
AGAP000191	X	An:Ae:Cu	405	36.92	0.848	3	-0.03	No sex bias	0.4097	0.5874	0.862	1.122
AGAP000193	X	An:Dm	549	39.3	0.78	28	-0.05	No sex bias	0.3438	0.6635	0.753	1.215
AGAP000194	X	An:Ae:Cu:Dm	555	34.01	0.872	28	0.13	No sex bias	0.8662	0.1336	1.388	0.356
AGAP000195	X	An:Ae:Cu:Dm	1288	30.93	0.904	0	0.22	No sex bias	0.9648	0.0365	1.371	0.122
AGAP000196	X	An:Ae:Cu	714	40.53	0.759	21	0.3	No sex bias	0.9891	0.0107	1.299	0.045
AGAP000198	X	An:Ae:Cu:Dm				25	0	No sex bias	0.5227	0.4742	1.03	0.963
AGAP000199	X	An:Ae:Cu:Dm	517	31.44	0.88	0	-0.35	No sex bias	0.0123	0.987	0.05	1.312
AGAP000200	X	An:Ae:Cu:Dm	541	42.4	0.756	1	0.36	No sex bias	0.9948	0.005	1.253	0.025
AGAP000201	X	An:Ae:Cu:Dm	212	46.6	0.678	0	-0.29	No sex bias	0.0253	0.9746	0.09	1.356
AGAP000202	X	An:Ae				0	-0.09	No sex bias	0.2428	0.7543	0.572	1.312
AGAP000203	X	An:Ae:Cu:Dm	959	46.29	0.691	0	0.18	No sex bias	0.9326	0.0693	1.396	0.208
AGAP000205	X	An:Ae:Cu:Dm	2198	35.75	0.857	0	0.5	No sex bias	0.9991	0.0009	1.153	0.006
AGAP000207	X	An:Ae:Cu:Dm	401	38.66	0.846	0	-0.14	No sex bias	0.1387	0.8614	0.364	1.39
AGAP000208	X	An ONLY				0	0.16	No sex bias	0.9056	0.0936	1.398	0.267
AGAP000209	X	An:Ae:Cu:Dm	1069	39.03	0.799	0	0.35	No sex bias	0.994	0.0058	1.262	0.027
AGAP000210	X	An:Ae:Cu:Dm	525	38.48	0.806	19	0.13	No sex bias	0.8695	0.1292	1.389	0.346
AGAP000211	X	An:Ae:Cu:Dm	543	34.69	0.827	19	-0.55	No sex bias	0.0015	0.9984	0.01	1.185
AGAP000213	X	An:Ae:Cu:Dm	339	34.23	0.845	0	-0.2	No sex bias	0.0705	0.9306	0.21	1.399
AGAP000214	X	An:Ae:Cu:Dm				19	0.27	No sex bias	0.9804	0.019	1.336	0.071
AGAP000215	X	An:Ae:Cu:Dm				22	-0.43	No sex bias	0.0049	0.9951	0.024	1.25
AGAP000216	X	An:Ae:Cu:Dm	527	33.54	0.86	20	0.32	No sex bias	0.9915	0.0084	1.285	0.037
AGAP000217	X	An:Ae:Cu:Dm	857	35.46	0.863	10	-0.25	No sex bias	0.0415	0.9586	0.135	1.382
AGAP000220	X	An:Ae:Cu:Dm	557	32	0.908	0	-0.32	No sex bias	0.0172	0.9827	0.066	1.329
AGAP000222	X	An:Ae:Cu:Dm	4992	36.99	0.838	0	0.48	No sex bias	0.9989	0.001	1.163	0.007
AGAP000223	X	An:Ae:Cu:Dm	813	32.77	0.869	0	-0.14	No sex bias	0.142	0.858	0.371	1.39
AGAP000225	X	An:Ae:Dm	718	36.48	0.84	9	0.22	No sex bias	0.9611	0.0388	1.378	0.128
AGAP000226	X	An:Ae:Cu	383	37.16	0.834	15	0.05	No sex bias	0.6876	0.3097	1.236	0.699
AGAP000228	X	An ONLY	667	34.4	0.874	9	0.54	No sex bias	0.9993	0.0006	1.135	0.005
AGAP000230	X	An:Ae				7	-0.19	No sex bias	0.087	0.9131	0.249	1.403
AGAP000232	X	An:Ae:Cu:Dm	1283	39.99	0.787	4	0.24	No sex bias	0.975	0.0256	1.35	0.092
AGAP000233	X	An:Ae:Cu:Dm	1001	33.31	0.886	0	-0.2	No sex bias	0.0779	0.9215	0.227	1.403
AGAP000234	X	An:Ae:Cu:Dm	465	42.41	0.738	24	0.1	No sex bias	0.8055	0.193	1.349	0.48
AGAP000235	X	An:Ae:Cu:Dm	132	32.57	0.885	0	0.07	No sex bias	0.7243	0.2781	1.275	0.643
AGAP000236	X	An:Ae:Cu:Dm	846	35.51	0.841	7	1.02	UP	0.9999	0	1.038	0.001
AGAP000237	X	An:Ae:Cu:Dm	314	43.99	0.698	0	-0.14	No sex bias	0.1394	0.8582	0.366	1.39
AGAP000238	X	An:Ae:Cu	516	31.74	0.907	0	-0.2	No sex bias	0.0711	0.9281	0.211	1.4
AGAP000239	X	An:Ae:Cu:Dm	503	42.83	0.762	1	0.25	No sex bias	0.9769	0.0229	1.346	0.084
AGAP000240	X	An:Ae:Cu:Dm	434	37.07	0.84	0	-0.28	No sex bias	0.0277	0.972	0.097	1.361
AGAP000241	X	An:Ae:Cu:Dm	359	31.47	0.916	0	-0.12	No sex bias	0.1798	0.8188	0.45	1.366
AGAP000243	X	An:Ae:Cu:Dm				2	0.55	No sex bias	0.9994	0.0005	1.132	0.005
AGAP000245	X	An:Cu	216	32.42	0.85	0	0.2	No sex bias	0.9476	0.0509	1.389	0.161
AGAP000246	X	An:Ae:Cu:Dm	432	32.1	0.908	0	0.27	No sex bias	0.9825	0.0172	1.331	0.066
AGAP000248	X	An:Ae:Cu:Dm	601	29.78	0.928	0	-0.22	No sex bias	0.06	0.9396	0.184	1.396
AGAP000249	X	An:Ae:Cu:Dm	605	31.11	0.92	0	-0.32	No sex bias	0.0176	0.9824	0.067	1.331
AGAP000250	X	An:Ae:Cu:Dm	348	32.2	0.89	0	-0.48	No sex bias	0.003	0.9969	0.016	1.222
AGAP000251	X	An:Ae:Cu:Dm	706	36.96	0.837	0	0.1	No sex bias	0.814	0.1851	1.354	0.464
AGAP000252	X	An:Ae:Cu:Dm	764	30.27	0.925	1	-0.48	No sex bias	0.0029	0.9971	0.016	1.218
AGAP000253	X	An:Ae:Cu	314	33.76	0.907	28	0.28	No sex bias	0.9839	0.0161	1.323	0.063
AGAP000254	X	An:Ae:Dm				7	1.14	UP	0.9999	0	1.029	0.001
AGAP000255	X	An:Ae:Cu:Dm	939	33.54	0.847	5	0.3	No sex bias	0.9887	0.0113	1.302	0.047
AGAP000260	X	An:Ae:Cu:Dm	59	31.57	0.745	2	0.11	No sex bias	0.8236	0.1745	1.362	0.443
AGAP000261	X	An:Ae:Cu:Dm	537	32.03	0.868	1	0.03	No sex bias	0.6254	0.3773	1.165	0.813
AGAP000264	X	An:Ae:Cu:Dm	902	37.88	0.833	0	-0.04	No sex bias	0.3778	0.6208	0.81	1.163
AGAP000266	X	An:Ae:Cu:Dm	341	32.22	0.893	2	0.14	No sex bias	0.8839	0.116	1.394	0.317
AGAP000267	X	An:Ae	348	32.9	0.891	1	0.48	No sex bias	0.9989	0.001	1.165	0.007
AGAP000268	X	An:Ae:Cu	279	34.97	0.89	1	0.04	No sex bias	0.6437	0.3547	1.186	0.776
AGAP000269	X	An:Ae:Dm	569	32.42	0.897	0	0	No sex bias	0.5009	0.5007	0.998	1.003
AGAP000270	X	An:Ae:Cu:Dm	424	31.14	0.92	0	-0.72	No sex bias	0.0005	0.9994	0.005	1.132
AGAP000271	X	An:Ae:Cu:Dm	1080	33.58	0.875	0	-0.63	No sex bias	0.0009	0.999	0.007	1.157
AGAP000272	X	An:Ae:Cu:Dm	174	29.36	0.933	0	-0.22	No sex bias	0.0627	0.9392	0.19	1.396
AGAP000273	X	An:Ae:Cu:Dm	1751	31.75	0.897	0	-0.03	No sex bias	0.413	0.5927	0.867	1.129
AGAP000274	X	An:Ae:Cu	156	38.27	0.765	1	-0.71	No sex bias	0.0005	0.9994	0.005	1.131
AGAP000275	X	An:Ae:Cu:Dm	360	37.68	0.839	9	0.02	No sex bias	0.5854	0.4174	1.113	0.878
AGAP000277	X	An:Ae:Cu:Dm	320	36.77	0.822	1	1.64	UP	0.9999	0	1.014	0
AGAP000278	X	An:Ae:Cu:Dm	140	27.54	0.963	0	1.12	UP	0.9999	0	1.031	0.001
AGAP000280	X	An:Ae:Cu:Dm	683	32.03	0.918	19	0.39	No sex bias	0.9967	0.0033	1.226	0.018
AGAP000281	X	An:Cu:Dm	464	46.15	0.766	0	0.67	No sex bias	0.9997	0.0002	1.091	0.002
AGAP000283	X	An:Ae:Dm				0	0.03	No sex bias	0.6209	0.3831	1.159	0.824
AGAP000284	X	An:Ae:Cu:Dm	502	41.92	0.731	10	0.31	No sex bias	0.9901	0.0096	1.294	0.041
AGAP000285	X	An:Ae:Cu:Dm	410	37.52	0.817	0	-0.33	No sex bias	0.0152	0.9847	0.059	1.322
AGAP000288	X	An:Ae:Cu	349	31.41	0.906	3	-0.45	No sex bias	0.0043	0.9956	0.021	1.242
AGAP000289	X	An:Ae:Cu	331	32.66	0.885	3	-0.1	No sex bias	0.2208	0.7766	0.53	1.333
AGAP000290	X	An:Ae:Cu	500	43.45	0.732	22	0	No sex bias	0.5352	0.4644	1.047	0.95
AGAP000291	X	An:Ae:Cu:Dm	430	29.7	0.917	1	-0.22	No sex bias	0.0532	0.9453	0.166	1.392
AGAP000292	X	An:Ae:Cu				0	0.51	No sex bias	0.9991	0.0008	1.15	0.006
AGAP000293	X	An:Dm	701	39.09	0.845	2	0.26	No sex bias	0.9797	0.0199	1.339	0.074
AGAP000295	X	An:Ae:Cu:Dm	179	35.53	0.889	0	0.2	No sex bias	0.9497	0.0507	1.387	0.16
AGAP000296	X	An ONLY	232	46.44	0.489	0	-0.39	No sex bias	0.0079	0.992	0.035	1.28
AGAP000297	X	An:Ae:Cu:Dm	167	36.08	0.877	0	-0.31	No sex bias	0.0192	0.9804	0.072	1.339
AGAP000298	X	An:Ae:Cu:Dm	194	35.35	0.863	0	-0.07	No sex bias	0.2872	0.7139	0.654	1.272
AGAP000300	X	An:Ae:Cu:Dm				0	-2.35	DOWN	0	0.9999	0	1.01
AGAP000304	X	An:Ae:Cu:Dm	259	34.07	0.883	0	0.23	No sex bias	0.9678	0.0322	1.365	0.111
AGAP000305	X	An:Ae:Cu:Dm				0	-0.16	No sex bias	0.1089	0.8924	0.299	1.401
AGAP000306	X	An:Ae:Cu:Dm	127	39.89	0.68	6	-0.13	No sex bias	0.1753	0.8277	0.44	1.372
AGAP000307	X	An:Ae:Cu:Dm	1178	32.59	0.889	3	0.17	No sex bias	0.9167	0.0818	1.398	0.238
AGAP000308	X	An:Ae:Cu:Dm	265	32.41	0.895	0	-1.27	DOWN	0	0.9999	0.001	1.042
AGAP000309	X	An:Ae:Cu:Dm	945	33.51	0.89	19	0.03	No sex bias	0.6233	0.379	1.163	0.816
AGAP000310	X	An:Ae:Cu:Dm	394	29.41	0.926	17	-0.42	No sex bias	0.0057	0.9941	0.027	1.259
AGAP000311	X	An:Ae:Dm	436	35.73	0.864	0	-0.36	No sex bias	0.0116	0.9883	0.048	1.305
AGAP000312	X	An:Ae:Cu	204	47.55	0.685	0	0.24	No sex bias	0.9719	0.0284	1.357	0.1
AGAP000313	X	An:Ae:Cu:Dm	494	34.19	0.865	4	1.14	UP	0.9999	0	1.032	0.001
AGAP000315	X	An:Ae:Cu:Dm	362	35.53	0.844	12	0.26	No sex bias	0.978	0.0217	1.343	0.08
AGAP000317	X	An:Ae:Cu:Dm	231	30.79	0.927	0	0.49	No sex bias	0.999	0.0009	1.155	0.007
AGAP000319	X	An:Ae:Cu:Dm	935	38.11	0.807	29	-0.14	No sex bias	0.1498	0.8471	0.387	1.383
AGAP000320	X	An:Ae:Cu:Dm	687	34.73	0.877	4	-0.32	No sex bias	0.0182	0.9818	0.069	1.334
AGAP000321	X	An:Ae:Cu:Dm	658	35.76	0.853	0	0.21	No sex bias	0.9563	0.0449	1.382	0.145
AGAP000322	X	An:Cu:Dm	250	32.97	0.846	0	-0.15	No sex bias	0.1334	0.8652	0.353	1.392
AGAP000323	X	An:Ae:Cu	2027	46.81	0.622	21	-0.29	No sex bias	0.0231	0.9768	0.084	1.35
AGAP000324	X	An:Ae:Cu:Dm	347	37.23	0.818	1	-0.17	No sex bias	0.0935	0.9064	0.264	1.404
AGAP000325	X	An:Ae:Cu:Dm	632	29.41	0.925	5	-0.38	No sex bias	0.0086	0.9913	0.037	1.285
AGAP000326	X	An:Ae:Cu:Dm	307	31.27	0.913	0	-0.59	No sex bias	0.0012	0.9987	0.008	1.173
AGAP000327	X	An:Ae:Cu:Dm	448	31.16	0.908	1	-0.91	No sex bias	0.0002	0.9997	0.002	1.088
AGAP000328	X	An:Ae:Cu:Dm	318	39.39	0.797	0	-0.09	No sex bias	0.2478	0.7521	0.581	1.31
AGAP000329	X	An:Ae:Cu:Dm	711	38.12	0.816	13	0.39	No sex bias	0.9965	0.0033	1.23	0.018
AGAP000330	X	An:Ae:Cu:Dm	347	38.59	0.817	0	-0.38	No sex bias	0.0088	0.9911	0.038	1.288
AGAP000331	X	An:Ae	4656	29.8	0.92	11	0.47	No sex bias	0.9987	0.0012	1.172	0.008
AGAP000332	X	An:Ae:Cu:Dm	2091	34.47	0.87	0	-0.06	No sex bias	0.3086	0.6902	0.692	1.245
AGAP000334	X	An:Ae:Cu:Dm	404	35.66	0.855	0	0.14	No sex bias	0.8907	0.1107	1.396	0.305
AGAP000338	X	An:Ae:Cu:Dm	193	34.7	0.881	0	0.02	No sex bias	0.5696	0.4295	1.093	0.898
AGAP000340	X	An:Ae:Cu:Dm				2	-0.12	No sex bias	0.1839	0.8126	0.457	1.362
AGAP000341	X	An:Ae:Cu:Dm	326	33.22	0.903	0	0	No sex bias	0.5113	0.4905	1.014	0.988
AGAP000342	X	An:Dm	322	35.14	0.863	5	0.32	No sex bias	0.991	0.0089	1.288	0.039
AGAP000343	X	An:Ae:Cu:Dm	1032	32.8	0.898	0	0	No sex bias	0.5192	0.4803	1.026	0.973
AGAP000344	X	An:Ae:Cu:Dm	225	36.49	0.865	4	0.11	No sex bias	0.8303	0.1701	1.367	0.433
AGAP000345	X	An:Ae:Cu:Dm	358	38.37	0.854	4	0.3	No sex bias	0.989	0.0112	1.3	0.046
AGAP000346	X	An:Ae:Cu:Dm	312	33.82	0.866	0	0.84	No sex bias	0.9999	0.0001	1.057	0.002
AGAP000347	X	An:Ae:Dm	176	38.74	0.795	0	0.28	No sex bias	0.9859	0.0142	1.315	0.056
AGAP000348	X	An:Ae:Cu:Dm				2	-0.02	No sex bias	0.4545	0.5524	0.931	1.075
AGAP000349	X	An:Ae:Cu:Dm	477	36.67	0.86	0	0.18	No sex bias	0.9343	0.065	1.396	0.197
AGAP000351	X	An:Ae:Cu	496	32.22	0.904	22	0.92	UP	0.9999	0.0001	1.048	0.001
AGAP000354	X	An:Ae:Cu:Dm	166	52.4	0.472	0	0.59	No sex bias	0.9996	0.0004	1.114	0.003
AGAP000355	X	An:Ae:Cu:Dm	484	36.83	0.864	1	-0.05	No sex bias	0.3633	0.641	0.786	1.189
AGAP000356	X	An:Ae:Cu:Dm				13	-0.56	No sex bias	0.0015	0.9984	0.01	1.183
AGAP000358	X	An:Ae:Cu	94	49.95	0.632	0	-0.36	No sex bias	0.0105	0.9893	0.044	1.298
AGAP000359	X	An:Ae:Cu:Dm	493	36.64	0.835	4	-0.14	No sex bias	0.1487	0.8502	0.385	1.384
AGAP000360	X	An:Ae:Cu:Dm	1452	31.5	0.927	38	-0.02	No sex bias	0.4283	0.5689	0.891	1.096
AGAP000361	X	An:Cu:Dm	980	29.04	0.94	20	0.16	No sex bias	0.9052	0.0934	1.398	0.266
AGAP000363	X	An:Ae:Cu:Dm	1380	33.03	0.883	0	0.48	No sex bias	0.9988	0.0011	1.167	0.008
AGAP000364	X	An:Ae:Cu:Dm	848	39.32	0.796	0	-0.19	No sex bias	0.0835	0.9171	0.241	1.402
AGAP000365	X	An:Ae:Cu:Dm	406	31.79	0.915	1	-0.7	No sex bias	0.0006	0.9994	0.005	1.135
AGAP000366	X	An ONLY	92	41.66	0.795	0	0.35	No sex bias	0.9938	0.0061	1.264	0.028
AGAP000367	X	An:Ae:Cu:Dm	295	35.78	0.851	0	-0.25	No sex bias	0.0433	0.9567	0.14	1.384
AGAP000368	X	An:Ae:Cu:Dm	3309	33.77	0.883	4	0.21	No sex bias	0.9577	0.0432	1.38	0.141
AGAP000372	X	An:Cu:Dm	934	42.68	0.737	0	0.25	No sex bias	0.9742	0.0255	1.353	0.092
AGAP000374	X	An:Ae:Cu:Dm	2055	32.38	0.911	0	-0.34	No sex bias	0.0139	0.9857	0.055	1.318
AGAP000375	X	An:Ae:Cu:Dm	207	34.29	0.877	0	0.36	No sex bias	0.9954	0.0047	1.245	0.023
AGAP000376	X	An:Ae:Cu:Dm	636	33.05	0.868	3	-0.04	No sex bias	0.3833	0.6137	0.819	1.155
AGAP000378	X	An:Ae:Cu:Dm	423	31.98	0.905	0	-0.54	No sex bias	0.002	0.998	0.012	1.197
AGAP000379	X	An ONLY	501	48.55	0.665	0	0.68	No sex bias	0.9997	0.0002	1.091	0.002
AGAP000380	X	An:Ae:Cu:Dm	657	29.24	0.943	1	0.11	No sex bias	0.8232	0.1764	1.362	0.446
AGAP000382	X	An:Dm	179	35.95	0.813	1	0.21	No sex bias	0.9563	0.0433	1.382	0.141
AGAP000383	X	An:Ae:Cu:Dm	814	34.12	0.898	0	0.15	No sex bias	0.8911	0.1082	1.396	0.299
AGAP000384	X	An:Ae:Cu:Dm	1626	32.35	0.878	2	-0.25	No sex bias	0.0374	0.9621	0.124	1.378
AGAP000385	X	An:Ae:Cu:Dm	691	34.14	0.882	0	0.03	No sex bias	0.6135	0.3834	1.15	0.824
AGAP000386	X	An:Ae:Cu	642	30.01	0.91	2	0.52	No sex bias	0.9993	0.0007	1.142	0.005
AGAP000387	X	An:Ae:Cu:Dm	360	31.45	0.94	1	0.37	No sex bias	0.996	0.004	1.237	0.02
AGAP000388	X	An:Ae:Cu:Dm	479	37.74	0.806	1	-0.27	No sex bias	0.0303	0.9701	0.104	1.366
AGAP000390	X	An:Ae:Cu:Dm	1315	32.64	0.891	4	-0.41	No sex bias	0.0063	0.9935	0.029	1.267
AGAP000391	X	An:Ae:Cu:Dm	586	31.33	0.899	0	-0.35	No sex bias	0.0123	0.9875	0.05	1.31
AGAP000392	X	An:Ae:Cu:Dm	201	31.34	0.898	0	-0.11	No sex bias	0.1947	0.806	0.479	1.357
AGAP000393	X	An:Ae:Cu:Dm	276	28.95	0.92	0	0	No sex bias	0.52	0.4788	1.026	0.971
AGAP000394	X	An:Ae:Cu:Dm	546	38.27	0.826	0	-0.01	No sex bias	0.4778	0.5192	0.966	1.028
AGAP000395	X	An:Ae:Cu:Dm	271	33.58	0.875	0	-0.48	No sex bias	0.0029	0.997	0.016	1.22
AGAP000396	X	An:Ae:Cu:Dm	235	33.54	0.874	4	-1	No sex bias	0.0001	0.9998	0.002	1.072
AGAP000397	X	An:Ae:Cu:Dm	818	35.54	0.863	0	-0.69	No sex bias	0.0006	0.9993	0.005	1.139
AGAP000398	X	An:Ae:Cu:Dm	343	42.57	0.762	0	0.03	No sex bias	0.6096	0.389	1.144	0.833
AGAP000399	X	An:Ae:Cu:Dm	372	43.62	0.659	6	-1.4	DOWN	0	0.9999	0.001	1.033
AGAP000400	X	An:Ae:Cu:Dm	641	38.62	0.817	3	-0.09	No sex bias	0.2528	0.745	0.591	1.304
AGAP000401	X	An ONLY	270	35.39	0.835	12	-0.03	No sex bias	0.4047	0.5993	0.854	1.137
AGAP000402	X	An:Ae:Cu:Dm	280	38.4	0.839	0	-1.4	DOWN	0	0.9999	0.001	1.031
AGAP000403	X	An:Ae:Cu:Dm	815	37.96	0.801	2	-0.23	No sex bias	0.0515	0.9485	0.162	1.391
AGAP000405	X	An:Ae:Cu:Dm	742	33.62	0.856	0	-0.2	No sex bias	0.0732	0.9285	0.216	1.4
AGAP000406	X	An:Ae:Cu:Dm	1395	31.75	0.894	24	-0.05	No sex bias	0.3594	0.6403	0.779	1.188
AGAP000407	X	An:Ae:Dm	650	29.92	0.908	1	-0.03	No sex bias	0.4161	0.5868	0.872	1.121
AGAP000410	X	An:Ae:Cu:Dm	1005	37	0.837	4	0.19	No sex bias	0.9381	0.0625	1.394	0.191
AGAP000412	X	An:Ae:Cu:Dm	519	35.56	0.823	0	0.03	No sex bias	0.6106	0.389	1.146	0.833
AGAP000414	X	An ONLY				3	-1.19	DOWN	0.0001	0.9999	0.001	1.047
AGAP000415	X	An:Cu:Dm	177	37.27	0.78	0	0.32	No sex bias	0.9915	0.0083	1.285	0.037
AGAP000416	X	An:Ae:Cu:Dm	304	31.36	0.925	1	-1.15	DOWN	0.0001	0.9999	0.001	1.051
AGAP000418	X	An:Ae:Cu:Dm	701	42.9	0.775	24	1.71	UP	0.9999	0	1.013	0
AGAP000420	X	An:Cu:Dm	763	31.99	0.938	0	-0.19	No sex bias	0.0749	0.9242	0.22	1.402
AGAP000422	X	An:Ae:Cu:Dm	393	32.58	0.921	2	0.05	No sex bias	0.662	0.3374	1.209	0.747
AGAP000425	X	An:Ae:Cu:Dm	127	42.25	0.733	0	0.09	No sex bias	0.7748	0.2308	1.322	0.554
AGAP000426	X	An:Ae:Cu:Dm	180	30.56	0.881	0	-0.86	No sex bias	0.0002	0.9997	0.003	1.094
AGAP000427	X	An:Ae:Dm	1908	32.11	0.905	11	-0.72	No sex bias	0.0005	0.9994	0.005	1.132
AGAP000428	X	An:Ae:Cu:Dm	711	33.74	0.851	0	-0.36	No sex bias	0.0109	0.9889	0.045	1.301
AGAP000429	X	An:Ae:Cu	902	32.93	0.886	5	0.13	No sex bias	0.8571	0.143	1.382	0.376
AGAP000430	X	An:Ae:Cu:Dm	602	35.67	0.851	5	1.1	UP	0.9999	0	1.032	0.001
AGAP000431	X	An:Ae:Cu	444	44.21	0.76	0	-0.29	No sex bias	0.0235	0.9761	0.084	1.352
AGAP000432	X	An:Ae:Cu:Dm	141	34.44	0.918	0	-0.13	No sex bias	0.1605	0.8447	0.41	1.381
AGAP000433	X	An:Ae:Cu:Dm	220	32.14	0.895	24	-0.21	No sex bias	0.0608	0.9375	0.186	1.396
AGAP000434	X	An:Ae:Cu:Dm	713	34.77	0.886	1	-0.56	No sex bias	0.0014	0.9985	0.009	1.18
AGAP000437	X	An:Cu:Dm	387	33.02	0.834	11	-0.08	No sex bias	0.2646	0.7336	0.613	1.292
AGAP000439	X	An:Ae:Cu:Dm	195	44.5	0.769	0	-0.68	No sex bias	0.0006	0.9993	0.005	1.142
AGAP000440	X	An:Ae:Cu:Dm	660	31.1	0.903	1	0.15	No sex bias	0.9043	0.0965	1.398	0.273
AGAP000444	X	An:Ae:Cu:Dm	342	33.2	0.9	29	0.21	No sex bias	0.9561	0.0441	1.382	0.143
AGAP000445	X	An:Ae:Cu:Dm	393	30.02	0.947	21	0.27	No sex bias	0.9832	0.0164	1.327	0.064
AGAP000446	X	An:Ae:Cu:Dm	806	30.53	0.925	6	-0.05	No sex bias	0.3428	0.6544	0.751	1.205
AGAP000448	X	An ONLY	304	54.06	0.579	0	-0.87	No sex bias	0.0002	0.9997	0.003	1.09
AGAP000449	X	An:Ae:Cu:Dm	2214	39.22	0.788	1	0.47	No sex bias	0.9987	0.0012	1.174	0.008
AGAP000452	X	An:Cu:Dm	1169	38.16	0.769	1	-0.24	No sex bias	0.0438	0.956	0.141	1.386
AGAP000454	X	An:Ae:Cu:Dm	618	34.33	0.873	7	-0.37	No sex bias	0.0098	0.9902	0.042	1.293
AGAP000456	X	An:Ae:Cu:Dm	204	39.79	0.788	0	0.12	No sex bias	0.8358	0.1634	1.37	0.419
AGAP000457	X	An:Ae:Cu:Dm	228	36.34	0.822	0	0.5	No sex bias	0.9991	0.0008	1.151	0.006
AGAP000458	X	An:Ae:Cu:Dm				0	0.13	No sex bias	0.8537	0.1431	1.38	0.377
AGAP000460	X	An:Ae:Cu:Dm				0	0.13	No sex bias	0.8669	0.1334	1.388	0.355
AGAP000461	X	An:Cu:Dm	2904	33.4	0.868	24	0.46	No sex bias	0.9987	0.0013	1.173	0.009
AGAP000462	X	An:Ae:Dm	165	31.97	0.924	12	-0.53	No sex bias	0.0019	0.998	0.012	1.198
AGAP000463	X	An:Ae:Cu				0	0.03	No sex bias	0.6179	0.3817	1.155	0.821
AGAP000466	X	An:Ae:Cu:Dm	646	38.48	0.795	30	1.45	UP	0.9999	0	1.018	0.001
AGAP000467	X	An:Ae:Cu:Dm	1261	37.64	0.812	0	0.15	No sex bias	0.8977	0.1017	1.398	0.284
AGAP000468	X	An:Ae:Cu	867	41.55	0.69	16	-2.53	DOWN	0	0.9999	0	1.007
AGAP000469	X	An:Ae:Cu:Dm	288	42.97	0.725	0	-0.37	No sex bias	0.0092	0.9906	0.04	1.291
AGAP000470	X	An:Ae:Cu:Dm	232	35.44	0.836	0	0.06	No sex bias	0.7023	0.2971	1.252	0.677
AGAP000471	X	An:Ae:Cu:Dm	575	34.06	0.875	1	-0.01	No sex bias	0.4721	0.5307	0.96	1.045
AGAP000473	X	An:Ae:Cu	495	32.69	0.916	11	-0.29	No sex bias	0.0234	0.9775	0.084	1.347
AGAP000474	X	An:Ae:Cu:Dm	683	31.7	0.883	0	-0.09	No sex bias	0.2401	0.7569	0.567	1.315
AGAP000475	X	An:Ae:Cu	387	31.35	0.925	9	0.02	No sex bias	0.5753	0.423	1.1	0.888
AGAP000476	X	An:Ae:Cu	654	29.6	0.943	3	0.07	No sex bias	0.7193	0.2782	1.27	0.643
AGAP000477	X	An:Ae:Dm	457	38.04	0.821	0	0.6	No sex bias	0.9996	0.0004	1.114	0.003
AGAP000478	X	An:Ae:Cu:Dm	325	32.62	0.895	1	0.24	No sex bias	0.9722	0.028	1.355	0.098
AGAP000479	X	An:Ae:Cu:Dm	422	31.41	0.932	0	-1.46	DOWN	0	0.9999	0.001	1.029
AGAP000480	X	An:Ae:Cu:Dm	348	30.1	0.925	0	-0.79	No sex bias	0.0004	0.9996	0.003	1.113
AGAP000481	X	An:Ae:Cu	539	35.46	0.847	5	-0.07	No sex bias	0.2823	0.7148	0.645	1.274
AGAP000482	X	An:Ae:Cu	169	35.91	0.785	0	-0.37	No sex bias	0.0107	0.9893	0.045	1.299
AGAP000483	X	An:Ae:Cu:Dm	1149	31.98	0.891	3	-0.09	No sex bias	0.2555	0.7454	0.596	1.304
AGAP000489	X	An:Ae:Dm				27	-0.21	No sex bias	0.0631	0.9354	0.192	1.398
AGAP000491	X	An:Ae:Cu:Dm	111	34.39	0.891	0	-0.28	No sex bias	0.0267	0.9737	0.094	1.357
AGAP000493	X	An:Ae:Cu				1	1.18	UP	0.9999	0	1.026	0.001
AGAP000494	X	An:Ae:Cu	149	45.78	0.674	1	1.03	UP	0.9999	0	1.037	0.001
AGAP000496	X	An:Ae:Cu:Dm	204	37.19	0.827	0	-1.26	DOWN	0	0.9999	0.001	1.042
AGAP000497	X	An:Ae:Cu	135	44.44	0.785	0	0.47	No sex bias	0.9986	0.0013	1.175	0.008
AGAP000498	X	An:Ae:Cu:Dm	131	47.12	0.685	2	-0.15	No sex bias	0.1339	0.8647	0.354	1.392
AGAP000500	X	An:Ae:Cu:Dm	588	36	0.84	6	0.11	No sex bias	0.8309	0.1681	1.368	0.429
AGAP000501	X	An:Ae:Cu:Dm	762	38.47	0.742	3	-0.28	No sex bias	0.0283	0.9714	0.099	1.363
AGAP000504	X	An:Ae:Cu:Dm				8	0.17	No sex bias	0.926	0.0748	1.397	0.221
AGAP000506	X	An:Ae:Cu:Dm	679	31.58	0.926	20	-0.09	No sex bias	0.263	0.7396	0.61	1.297
AGAP000507	X	An:Ae:Cu:Dm	427	33.59	0.875	0	-0.36	No sex bias	0.0109	0.9891	0.045	1.3
AGAP000509	X	An:Ae:Cu:Dm				1	0.35	No sex bias	0.9943	0.0055	1.259	0.026
AGAP000512	X	An:Ae:Cu:Dm				0	-0.16	No sex bias	0.1081	0.8912	0.297	1.401
AGAP000513	X	An:Ae:Cu:Dm	248	33.18	0.873	0	-0.05	No sex bias	0.3417	0.6626	0.75	1.213
AGAP000516	X	An:Cu:Dm	104	36.14	0.87	1	-0.67	No sex bias	0.0007	0.9992	0.006	1.144
AGAP000519	X	An:Ae:Cu:Dm	1507	38.43	0.81	4	-0.23	No sex bias	0.0537	0.9466	0.168	1.393
AGAP000520	X	An:Ae:Cu	1195	33.32	0.892	24	0.53	No sex bias	0.9993	0.0006	1.138	0.005
AGAP000521	X	An:Ae:Cu	697	33.72	0.882	24	-0.45	No sex bias	0.0043	0.9956	0.021	1.244
AGAP000523	X	An:Ae:Cu:Dm	139	37.88	0.701	1	-0.02	No sex bias	0.4285	0.5712	0.891	1.099
AGAP000526	X	An:Ae:Cu:Dm	434	35.99	0.799	1	-0.23	No sex bias	0.0539	0.9463	0.168	1.393
AGAP000528	X	An:Ae:Cu	859	38.02	0.819	0	0.22	No sex bias	0.964	0.036	1.372	0.121
AGAP000529	X	An:Ae:Cu:Dm	836	31.44	0.903	0	-0.46	No sex bias	0.0037	0.9962	0.019	1.234
AGAP000530	X	An:Ae:Cu:Dm	293	33.02	0.829	0	-0.24	No sex bias	0.0427	0.9572	0.138	1.384
AGAP000531	X	An:Ae:Cu:Dm	238	36.85	0.871	0	-0.35	No sex bias	0.0123	0.9874	0.05	1.31
AGAP000532	X	An:Ae:Cu:Dm				4	0.11	No sex bias	0.8214	0.1803	1.36	0.454
AGAP000533	X	An:Ae:Cu:Dm	979	36.47	0.851	0	0.17	No sex bias	0.9195	0.0789	1.398	0.231
AGAP000534	X	An:Ae:Cu:Dm	543	35.9	0.843	0	-0.44	No sex bias	0.0048	0.995	0.023	1.25
AGAP000535	X	An:Ae:Cu:Dm	700	39.64	0.798	24	-0.67	No sex bias	0.0007	0.9992	0.006	1.146
AGAP000536	X	An:Ae:Cu:Dm	201	36.16	0.822	7	0	No sex bias	0.5253	0.4761	1.034	0.967
AGAP000537	X	An:Ae:Cu:Dm	214	43.97	0.769	11	0.33	No sex bias	0.9926	0.0073	1.275	0.033
AGAP000538	X	An:Ae:Cu	309	31.62	0.879	11	0.24	No sex bias	0.9722	0.0271	1.355	0.096
AGAP000539	X	An:Ae:Cu:Dm	1267	43.41	0.745	17	0.42	No sex bias	0.9978	0.0021	1.202	0.012
AGAP000540	X	An:Ae:Cu:Dm	507	31.95	0.911	11	0.31	No sex bias	0.9903	0.01	1.293	0.042
AGAP000541	X	An:Ae:Cu:Dm	131	33.81	0.856	1	-1.23	DOWN	0.0001	0.9999	0.001	1.044
AGAP000543	X	An:Ae:Cu:Dm	177	35.49	0.866	0	0.18	No sex bias	0.9282	0.0704	1.396	0.211
AGAP000544	X	An:Cu:Dm	396	32.81	0.886	0	0.43	No sex bias	0.9982	0.0018	1.193	0.011
AGAP000545	X	An:Ae:Cu:Dm	1412	32.13	0.91	0	-0.27	No sex bias	0.0318	0.9691	0.109	1.368
AGAP000546	X	An:Ae:Cu:Dm				3	-1.09	DOWN	0.0001	0.9999	0.001	1.059
AGAP000547	X	An:Ae:Cu:Dm	533	30.14	0.929	0	-0.42	No sex bias	0.006	0.994	0.028	1.261
AGAP000548	X	An ONLY	386	39.52	0.801	0	-4.06	DOWN	0	0.9999	0	1.001
AGAP000549	X	An:Ae:Cu:Dm	471	34.95	0.845	2	-1.26	DOWN	0	0.9999	0.001	1.044
AGAP000550	X	An:Ae:Cu:Dm	1430	36.85	0.82	0	-0.42	No sex bias	0.006	0.9939	0.028	1.263
AGAP000551	X	An:Ae:Cu:Dm	915	34.33	0.863	1	-0.52	No sex bias	0.0023	0.9977	0.013	1.205
AGAP000552	X	An:Ae:Cu:Dm	880	30.64	0.891	0	-0.76	No sex bias	0.0004	0.9995	0.004	1.118
AGAP000553	X	An:Ae:Cu:Dm	568	32.68	0.908	20	0.22	No sex bias	0.9599	0.0405	1.377	0.133
AGAP000554	X	An:Ae:Cu:Dm	558	35.97	0.844	0	-0.85	No sex bias	0.0002	0.9997	0.003	1.098
AGAP000555	X	An:Ae:Cu:Dm	771	32.97	0.903	2	-0.11	No sex bias	0.2049	0.7929	0.498	1.347
AGAP000558	X	An:Ae:Cu:Dm	697	30.59	0.911	3	0.77	No sex bias	0.9998	0.0001	1.069	0.002
AGAP000560	X	An:Ae:Cu:Dm	791	30.62	0.937	25	0.23	No sex bias	0.9679	0.0324	1.365	0.111
AGAP000561	X	An:Ae:Cu:Dm	984	29.25	0.931	18	0.11	No sex bias	0.8213	0.1811	1.361	0.456
AGAP000562	X	An:Ae:Cu:Dm	582	30.57	0.899	7	-0.29	No sex bias	0.0222	0.9778	0.081	1.347
AGAP000563	X	An:Ae:Cu:Dm	984	32.96	0.874	8	-0.42	No sex bias	0.0055	0.9944	0.026	1.257
AGAP000564	X	An:Ae:Cu:Dm	249	36.49	0.807	0	-0.48	No sex bias	0.003	0.9969	0.016	1.223
AGAP000565	X	An:Ae:Cu:Dm	530	30.58	0.936	1	-0.19	No sex bias	0.0763	0.9227	0.223	1.402
AGAP000566	X	An:Ae:Cu:Dm	218	36.18	0.841	0	0.33	No sex bias	0.992	0.0079	1.28	0.035
AGAP000567	X	An:Ae:Cu:Dm	859	38.56	0.813	9	0.25	No sex bias	0.9765	0.0234	1.348	0.085
AGAP000569	X	An:Ae:Cu:Dm				17	0.18	No sex bias	0.9251	0.0749	1.397	0.222
AGAP000570	X	An:Ae:Cu:Dm	170	35.12	0.88	0	-1.66	DOWN	0	0.9999	0.001	1.021
AGAP000571	X	An:Ae:Cu:Dm	375	32.64	0.884	12	-0.06	No sex bias	0.3221	0.681	0.716	1.236
AGAP000572	X	An:Ae:Cu:Dm	381	31.19	0.93	12	0.11	No sex bias	0.8182	0.18	1.358	0.454
AGAP000573	X	An:Ae:Cu:Dm	377	38.9	0.834	12	-0.15	No sex bias	0.1287	0.8741	0.343	1.395
AGAP000574	X	An:Ae:Cu:Dm				0	0.25	No sex bias	0.9747	0.0253	1.351	0.091
AGAP000576	X	An:Ae:Cu:Dm	1393	32.1	0.913	0	-0.31	No sex bias	0.0203	0.9794	0.075	1.342
AGAP000577	X	An:Ae:Cu:Dm	796	30.9	0.916	0	-0.55	No sex bias	0.0016	0.9983	0.01	1.189
AGAP000578	X	An:Ae:Cu				2	0.05	No sex bias	0.6739	0.3268	1.221	0.729
AGAP000579	X	An:Ae:Cu:Dm	1280	34.91	0.867	4	-0.46	No sex bias	0.0039	0.9958	0.02	1.239
AGAP000580	X	An:Ae	337	37.27	0.821	16	-0.03	No sex bias	0.4219	0.5749	0.881	1.104
AGAP000585	X	An:Ae:Cu	1297	40.51	0.781	1	0.52	No sex bias	0.9993	0.0007	1.142	0.005
AGAP000586	2R	An:Cu	147	38.26	0.801	0	-0.51	No sex bias	0.0025	0.9975	0.014	1.21
AGAP000589	X	An:Ae:Cu:Dm	556	30.18	0.942	1	0.05	No sex bias	0.6573	0.3366	1.202	0.746
AGAP000591	X	An:Ae:Cu:Dm	481	45.3	0.727	3	0.12	No sex bias	0.8583	0.1435	1.383	0.377
AGAP000592	X	An:Ae:Cu:Dm	468	37.12	0.817	0	1.38	UP	0.9999	0	1.02	0.001
AGAP000595	X	An:Cu:Dm	509	43.19	0.736	2	0.73	No sex bias	0.9998	0.0001	1.076	0.002
AGAP000596	X	An:Ae:Dm	527	43.26	0.743	2	-0.66	No sex bias	0.0008	0.9992	0.006	1.148
AGAP000597	X	An:Cu	407	40.3	0.792	1	-0.19	No sex bias	0.0817	0.9174	0.237	1.402
AGAP000598	X	An:Ae:Dm	274	32.31	0.89	0	0.07	No sex bias	0.7178	0.2795	1.269	0.645
AGAP000599	X	An:Ae:Cu:Dm	462	38.63	0.831	1	0.24	No sex bias	0.9729	0.0279	1.355	0.098
AGAP000601	X	An:Ae:Cu:Dm	651	36.57	0.842	1	0.49	No sex bias	0.999	0.0009	1.157	0.007
AGAP000602	X	An:Ae:Dm	1377	32.48	0.9	0	0.22	No sex bias	0.9644	0.0348	1.371	0.118
AGAP000603	X	An:Ae:Cu	148	45.33	0.676	0	-0.6	No sex bias	0.0012	0.9988	0.008	1.169
AGAP000604	X	An ONLY	121	42.81	0.735	0	0.2	No sex bias	0.9494	0.0511	1.387	0.161
AGAP000605	X	An:Ae:Cu	213	38.2	0.776	0	-1.15	DOWN	0.0001	0.9999	0.001	1.051
AGAP000606	X	An:Ae:Cu:Dm	637	33.7	0.888	21	0.37	No sex bias	0.9958	0.0042	1.241	0.021
AGAP000607	X	An ONLY	393	36.1	0.858	3	-4.13	DOWN	0	0.9999	0	1.003
AGAP000609	X	An ONLY	402	35.84	0.852	0	-2.44	DOWN	0	0.9999	0	1.008
AGAP000611	X	An ONLY	416	39.81	0.799	3	-2.35	DOWN	0	0.9999	0	1.009
AGAP000614	X	An:Dm	840	36.83	0.827	1	0.2	No sex bias	0.9507	0.0502	1.387	0.159
AGAP000615	X	An:Ae:Cu:Dm	850	34.53	0.859	0	0.22	No sex bias	0.9639	0.0364	1.372	0.122
AGAP000616	X	An:Ae:Cu:Dm	428	32.56	0.884	25	-0.23	No sex bias	0.0478	0.9515	0.152	1.389
AGAP000617	X	An:Ae:Cu:Dm	207	38.57	0.811	0	-0.49	No sex bias	0.0028	0.9972	0.015	1.216
AGAP000618	X	An:Ae:Cu:Dm	177	35.31	0.869	0	0.13	No sex bias	0.8575	0.1425	1.383	0.376
AGAP000620	X	An:Ae:Cu:Dm				0	-0.11	No sex bias	0.2118	0.7888	0.512	1.344
AGAP000621	X	An:Ae:Cu:Dm	453	37.51	0.816	17	-0.31	No sex bias	0.0194	0.98	0.072	1.341
AGAP000622	X	An:Ae:Cu:Dm	637	35.6	0.815	0	-0.05	No sex bias	0.3571	0.6432	0.776	1.19
AGAP000623	X	An:Ae:Cu:Dm	915	35.49	0.856	1	0.02	No sex bias	0.592	0.4078	1.122	0.863
AGAP000624	X	An:Ae:Dm	116	38.88	0.761	0	0.05	No sex bias	0.6654	0.338	1.211	0.748
AGAP000625	X	An:Ae:Cu:Dm	442	36.22	0.838	25	-0.19	No sex bias	0.0833	0.9179	0.241	1.402
AGAP000626	X	An:Ae:Cu:Dm	292	41.5	0.744	0	-0.08	No sex bias	0.2653	0.7313	0.614	1.29
AGAP000627	X	An:Ae:Cu:Dm	332	32.39	0.889	6	-0.28	No sex bias	0.0259	0.9731	0.092	1.358
AGAP000629	X	An:Ae:Cu:Dm				24	-0.81	No sex bias	0.0003	0.9996	0.003	1.104
AGAP000630	X	An:Ae:Cu:Dm	2053	45.32	0.717	2	0.39	No sex bias	0.9968	0.0032	1.224	0.017
AGAP000631	X	An:Ae:Cu:Dm	1296	31.74	0.883	0	-0.41	No sex bias	0.0064	0.9937	0.03	1.265
AGAP000633	X	An:Ae:Cu:Dm	503	32.74	0.885	1	0.17	No sex bias	0.9209	0.0783	1.398	0.23
AGAP000634	X	An:Ae:Cu:Dm	992	34.78	0.859	2	-0.47	No sex bias	0.003	0.9968	0.016	1.223
AGAP000635	X	An:Ae:Cu:Dm	2125	36.79	0.832	0	0.49	No sex bias	0.9991	0.0009	1.154	0.006
AGAP000636	X	An ONLY	203	61	0.548	0	0.13	No sex bias	0.8599	0.141	1.384	0.372
AGAP000637	X	An:Ae:Cu:Dm	745	44.25	0.729	17	0.45	No sex bias	0.9984	0.0015	1.185	0.01
AGAP000639	X	An:Ae:Cu:Dm	528	50.15	0.639	0	-0.71	No sex bias	0.0005	0.9994	0.005	1.133
AGAP000643	X	An:Ae:Cu	278	36.73	0.786	16	0.43	No sex bias	0.998	0.0019	1.196	0.011
AGAP000646	X	An:Ae:Cu:Dm	838	35.2	0.842	0	-0.27	No sex bias	0.0299	0.9698	0.103	1.366
AGAP000647	X	An:Cu:Dm	109	53.3	0.573	1	0.34	No sex bias	0.9937	0.0061	1.265	0.029
AGAP000648	X	An:Ae:Cu:Dm	595	40.96	0.786	0	-0.91	No sex bias	0.0002	0.9997	0.002	1.09
AGAP000649	X	An:Ae:Cu:Dm	298	33.27	0.888	0	-0.08	No sex bias	0.2578	0.7398	0.6	1.297
AGAP000650	X	An:Ae:Cu	364	58.65	0.449	0	-2	DOWN	0	0.9999	0	1.014
AGAP000651	X	An:Ae:Cu:Dm	377	31.8	0.843	12	-0.17	No sex bias	0.1015	0.8982	0.282	1.403
AGAP000652	X	An:Ae:Cu:Dm	411	56.57	0.497	6	-0.4	No sex bias	0.0064	0.9934	0.03	1.268
AGAP000653	X	An:Ae:Cu:Dm	676	54.62	0.559	1	-0.51	No sex bias	0.0023	0.9977	0.013	1.205
AGAP000654	X	An:Ae:Cu:Dm	132	45.53	0.669	0	-1.01	No sex bias	0.0001	0.9998	0.002	1.071
AGAP000655	X	An:Ae:Cu:Dm	153	41.59	0.655	1	-1.23	DOWN	0	0.9999	0.001	1.045
AGAP000656	X	An:Ae:Cu:Dm	599	29.54	0.919	11	-0.52	No sex bias	0.0021	0.9978	0.013	1.202
AGAP000658	X	An:Ae:Cu:Dm	494	58.48	0.506	22	0.15	No sex bias	0.9031	0.0967	1.398	0.273
AGAP000659	X	An:Ae:Cu				18	-0.12	No sex bias	0.1821	0.8172	0.454	1.366
AGAP000662	X	An:Ae:Cu:Dm	690	44.22	0.742	17	-0.32	No sex bias	0.0171	0.9825	0.066	1.331
AGAP000663	X	An:Cu:Dm	692	56.03	0.541	0	-0.43	No sex bias	0.0057	0.9944	0.027	1.257
AGAP000666	X	An:Ae:Cu:Dm	991	36.26	0.855	9	-0.84	No sex bias	0.0003	0.9997	0.003	1.101
AGAP000669	X	An:Ae:Cu:Dm	77	29.23	0.859	1	0.04	No sex bias	0.6302	0.3679	1.17	0.799
AGAP000670	X	An:Ae:Cu:Dm	153	39.02	0.841	0	-0.74	No sex bias	0.0005	0.9995	0.004	1.125
AGAP000672	X	An:Ae:Cu:Dm	399	35.95	0.818	0	-1	No sex bias	0.0001	0.9998	0.002	1.073
AGAP000673	X	An:Ae:Cu:Dm	682	42.04	0.73	12	0.41	No sex bias	0.9974	0.0026	1.211	0.015
AGAP000675	X	An:Ae:Cu:Dm	203	41.31	0.784	0	-0.29	No sex bias	0.0238	0.9766	0.085	1.35
AGAP000676	X	An:Ae:Cu:Dm				0	0.09	No sex bias	0.7774	0.2208	1.326	0.535
AGAP000678	X	An:Ae:Cu:Dm	439	35.66	0.869	0	0.25	No sex bias	0.9771	0.0234	1.345	0.085
AGAP000679	X	An:Ae:Cu:Dm	410	31.66	0.887	0	0.37	No sex bias	0.9953	0.0046	1.247	0.023
AGAP000681	X	An:Ae:Cu:Dm	433	35.42	0.854	0	-0.54	No sex bias	0.0018	0.9982	0.011	1.192
AGAP000682	X	An:Ae:Cu:Dm	245	29.02	0.943	0	-0.05	No sex bias	0.3445	0.6571	0.754	1.208
AGAP000684	X	An:Ae:Cu:Dm	863	41.6	0.772	0	0.17	No sex bias	0.9245	0.0754	1.397	0.223
AGAP000689	X	An ONLY	131	53.64	0.539	0	-0.55	No sex bias	0.0017	0.9982	0.011	1.191
AGAP000692	X	An ONLY	60	50.48	0.632	0	0.2	No sex bias	0.9519	0.0477	1.386	0.152
AGAP000693	X	An:Ae:Cu	59	48.34	0.702	2	-0.15	No sex bias	0.1336	0.8672	0.353	1.393
AGAP000694	X	An:Ae:Cu	61	46.71	0.707	2	0.3	No sex bias	0.9888	0.0112	1.301	0.046
AGAP000695	X	An:Ae:Cu:Dm	190	42.78	0.796	0	0.26	No sex bias	0.9785	0.0218	1.341	0.08
AGAP000697	X	An:Ae:Cu:Dm	420	39.55	0.776	0	0.03	No sex bias	0.6053	0.3936	1.138	0.841
AGAP000698	X	An:Ae:Cu:Dm	327	34.41	0.872	2	-0.5	No sex bias	0.0025	0.9974	0.014	1.213
AGAP000699	X	An:Ae:Cu:Dm	348	35.61	0.865	2	-0.13	No sex bias	0.1578	0.8432	0.405	1.38
AGAP000700	X	An:Ae:Cu:Dm	234	40.66	0.787	1	0.06	No sex bias	0.6958	0.305	1.245	0.691
AGAP000702	X	An:Ae:Cu:Dm	1020	38.6	0.815	4	0.24	No sex bias	0.9742	0.0271	1.353	0.096
AGAP000703	X	An:Ae:Cu:Dm	834	37.99	0.798	4	0.29	No sex bias	0.9857	0.0139	1.316	0.056
AGAP000704	X	An:Ae:Cu:Dm	352	32.46	0.892	1	0.21	No sex bias	0.9556	0.045	1.382	0.145
AGAP000705	X	An:Ae:Cu:Dm	213	36.11	0.865	0	-0.28	No sex bias	0.028	0.9719	0.098	1.362
AGAP000708	X	An:Ae:Cu:Dm	1245	32.65	0.891	1	0.56	No sex bias	0.9994	0.0005	1.128	0.004
AGAP000711	X	An:Ae:Cu:Dm	1000	32.99	0.886	0	-0.69	No sex bias	0.0006	0.9993	0.005	1.136
AGAP000713	X	An:Ae:Cu:Dm	773	42.02	0.723	15	-0.07	No sex bias	0.2887	0.7101	0.657	1.267
AGAP000715	X	An:Ae:Cu:Dm	332	41.39	0.765	12	0.15	No sex bias	0.894	0.1053	1.396	0.293
AGAP000717	X	An:Ae:Cu:Dm	617	34.41	0.85	15	-0.26	No sex bias	0.0328	0.9663	0.111	1.372
AGAP000718	X	An:Ae:Cu:Dm	684	42.28	0.772	15	-2.1	DOWN	0	0.9999	0	1.013
AGAP000719	X	An:Ae:Cu:Dm				1	-2.33	DOWN	0	0.9999	0	1.009
AGAP000720	X	An:Ae:Cu:Dm	1272	32.18	0.882	18	0.61	No sex bias	0.9996	0.0003	1.11	0.003
AGAP000721	X	An:Ae:Cu:Dm	349	29.09	0.941	1	-0.21	No sex bias	0.0652	0.9346	0.197	1.398
AGAP000723	X	An:Ae:Cu:Dm	519	39.11	0.804	1	0.3	No sex bias	0.9885	0.0116	1.303	0.048
AGAP000724	X	An:Ae:Cu:Dm	591	38.06	0.814	0	-0.26	No sex bias	0.0353	0.9651	0.119	1.374
AGAP000725	X	An:Ae:Cu:Dm	321	31.7	0.874	1	-0.3	No sex bias	0.0209	0.9785	0.077	1.345
AGAP000726	X	An:Ae:Cu:Dm	572	34.04	0.877	1	0.56	No sex bias	0.9994	0.0005	1.127	0.004
AGAP000728	X	An:Dm	305	37.85	0.802	0	0.23	No sex bias	0.9685	0.0311	1.363	0.108
AGAP000733	X	An:Ae:Dm	391	35.08	0.832	0	-0.24	No sex bias	0.0438	0.956	0.141	1.386
AGAP000735	X	An:Ae:Cu:Dm	549	33.13	0.886	1	-0.81	No sex bias	0.0003	0.9996	0.003	1.112
AGAP000736	X	An:Ae:Cu	329	31.54	0.909	0	0.12	No sex bias	0.8409	0.1553	1.373	0.402
AGAP000738	X	An:Ae:Cu:Dm	279	29.45	0.93	2	0.26	No sex bias	0.9797	0.0201	1.338	0.075
AGAP000739	X	An:Ae:Dm	158	31.35	0.84	1	-1.15	DOWN	0.0001	0.9999	0.001	1.052
AGAP000740	X	An:Ae:Cu:Dm	331	44.68	0.727	0	-0.47	No sex bias	0.0033	0.9966	0.018	1.227
AGAP000741	X	An:Ae:Cu	897	40.29	0.784	0	0.2	No sex bias	0.949	0.0512	1.388	0.162
AGAP000743	X	An:Cu	254	44.83	0.665	0	0.23	No sex bias	0.9695	0.0307	1.362	0.106
AGAP000744	X	An:Ae:Cu	880	42.08	0.766	4	0.08	No sex bias	0.7638	0.2343	1.314	0.56
AGAP000745	X	An:Ae:Cu				4	0.47	No sex bias	0.9987	0.0012	1.173	0.008
AGAP000747	X	An:Ae:Cu:Dm	1500	32.35	0.88	17	0.05	No sex bias	0.6907	0.3136	1.239	0.706
AGAP000748	X	An:Ae:Cu	183	33.33	0.84	3	0.87	UP	0.9999	0.0001	1.052	0.001
AGAP000749	X	An:Ae:Cu:Dm	170	33.88	0.889	3	0.2	No sex bias	0.9478	0.0538	1.389	0.168
AGAP000750	X	An:Ae:Cu:Dm	273	38.5	0.814	11	0.38	No sex bias	0.9957	0.0041	1.241	0.021
AGAP000751	X	An:Ae:Cu:Dm	211	35.61	0.828	0	-0.04	No sex bias	0.3875	0.6105	0.826	1.151
AGAP000752	X	An:Ae:Cu:Dm	254	36.22	0.831	3	-0.76	No sex bias	0.0004	0.9995	0.004	1.119
AGAP000754	X	An:Ae:Cu:Dm	1209	37.02	0.824	3	-0.03	No sex bias	0.4198	0.5797	0.879	1.11
AGAP000755	X	An:Ae:Cu:Dm	179	33.02	0.855	11	0.74	No sex bias	0.9998	0.0001	1.074	0.002
AGAP000756	X	An:Ae:Cu:Dm	505	32.67	0.879	1	-0.16	No sex bias	0.1145	0.8858	0.311	1.401
AGAP000757	X	An:Ae:Cu:Dm	463	32.04	0.906	0	0.07	No sex bias	0.7276	0.2721	1.278	0.632
AGAP000758	X	An:Ae:Cu:Dm	374	40.28	0.827	0	0.03	No sex bias	0.613	0.388	1.149	0.832
AGAP000759	X	An:Cu:Dm	201	38.36	0.762	0	-0.35	No sex bias	0.0121	0.9876	0.049	1.308
AGAP000760	X	An:Cu:Dm	259	37.74	0.815	0	-0.11	No sex bias	0.1956	0.8038	0.481	1.357
AGAP000761	X	An:Ae:Cu:Dm	230	39.99	0.757	1	-0.3	No sex bias	0.0226	0.9774	0.082	1.349
AGAP000763	X	An:Ae:Cu:Dm	512	38.45	0.825	5	0.28	No sex bias	0.9846	0.0155	1.322	0.06
AGAP000765	X	An:Cu:Dm	417	41.02	0.773	0	0.42	No sex bias	0.9977	0.0022	1.206	0.013
AGAP000768	X	An:Ae:Cu:Dm				3	0.92	UP	0.9999	0.0001	1.047	0.001
AGAP000769	X	An:Ae:Cu:Dm	309	35.77	0.878	0	-0.45	No sex bias	0.0039	0.9959	0.02	1.237
AGAP000770	X	An:Ae:Cu:Dm	684	33.52	0.858	0	-0.25	No sex bias	0.042	0.9593	0.136	1.383
AGAP000771	X	An:Ae:Cu:Dm	251	40.13	0.77	0	-0.35	No sex bias	0.0116	0.988	0.048	1.307
AGAP000772	X	An ONLY	113	59.31	0.436	0	-0.12	No sex bias	0.1999	0.8005	0.489	1.354
AGAP000773	X	An:Ae:Cu:Dm	1046	41.27	0.785	9	-0.65	No sex bias	0.0009	0.9991	0.007	1.151
AGAP000774	X	An:Ae:Cu:Dm	1309	39.97	0.781	4	-0.42	No sex bias	0.0053	0.9945	0.025	1.255
AGAP000776	X	An:Ae:Cu:Dm	1282	33.8	0.846	13	-0.08	No sex bias	0.2682	0.7315	0.619	1.29
AGAP000777	X	An:Ae:Cu:Dm	132	32.86	0.852	2	0.06	No sex bias	0.7052	0.3032	1.255	0.688
AGAP000778	X	An:Ae:Cu:Dm	558	33.43	0.871	0	0.36	No sex bias	0.995	0.0049	1.25	0.024
AGAP000780	X	An:Ae:Cu:Dm	116	45.57	0.743	1	0.27	No sex bias	0.9825	0.0176	1.33	0.067
AGAP000781	X	An:Ae:Cu:Dm	95	35.95	0.789	1	-0.21	No sex bias	0.07	0.931	0.209	1.399
AGAP000782	X	An:Ae	222	59.33	0.336	14	-0.04	No sex bias	0.369	0.6305	0.796	1.175
AGAP000783	X	An:Ae:Cu:Dm	1751	37.24	0.803	0	-0.06	No sex bias	0.317	0.6838	0.707	1.238
AGAP000784	X	An:Ae:Cu:Dm	374	33.47	0.882	1	-0.33	No sex bias	0.0155	0.984	0.06	1.325
AGAP000785	X	An:Ae:Cu:Dm	535	38.05	0.831	10	-0.32	No sex bias	0.018	0.9817	0.068	1.334
AGAP000786	X	An:Ae:Cu:Dm	656	37.37	0.792	6	-0.12	No sex bias	0.1797	0.8211	0.449	1.367
AGAP000787	X	An:Ae:Cu:Dm	953	37.44	0.813	11	-0.15	No sex bias	0.1269	0.8709	0.339	1.394
AGAP000788	X	An:Ae:Cu:Dm				6	-0.01	No sex bias	0.4925	0.5033	0.988	1.006
AGAP000790	X	An:Ae:Cu:Dm	208	40.64	0.828	0	0.22	No sex bias	0.9596	0.0383	1.378	0.127
AGAP000791	X	An:Ae:Cu:Dm	499	31.94	0.869	0	-0.15	No sex bias	0.121	0.8808	0.326	1.399
AGAP000792	X	An:Ae:Cu:Dm	460	30.33	0.922	1	-0.47	No sex bias	0.0029	0.9969	0.016	1.222
AGAP000794	X	An:Ae:Cu:Dm	469	30.57	0.924	1	0.54	No sex bias	0.9993	0.0006	1.136	0.005
AGAP000795	X	An:Ae:Cu	926	37.54	0.815	15	0.43	No sex bias	0.9979	0.002	1.2	0.012
AGAP000797	X	An:Ae:Cu:Dm				0	0.45	No sex bias	0.9984	0.0016	1.185	0.01
AGAP000801	X	An:Ae:Cu:Dm				13	0.34	No sex bias	0.9936	0.0063	1.266	0.029
AGAP000803	X	An:Ae:Cu:Dm	940	33.12	0.873	13	0.15	No sex bias	0.9014	0.0962	1.399	0.272
AGAP000806	X	An:Cu	355	36.95	0.835	47	-0.44	No sex bias	0.005	0.995	0.024	1.25
AGAP000807	X	An:Ae:Cu	388	36.57	0.843	0	-0.06	No sex bias	0.3195	0.6752	0.712	1.23
AGAP000808	X	An:Ae:Cu:Dm	262	36.24	0.848	0	-0.01	No sex bias	0.4961	0.5003	0.991	1.003
AGAP000809	X	An:Ae:Cu	230	34.38	0.893	20	-0.15	No sex bias	0.1196	0.8803	0.323	1.398
AGAP000810	X	An:Ae:Cu:Dm	2867	33.61	0.873	0	0.24	No sex bias	0.9712	0.0284	1.36	0.1
AGAP000812	X	An:Ae:Dm	337	35.33	0.847	1	0.36	No sex bias	0.9946	0.0054	1.256	0.026
AGAP000813	X	An:Ae:Cu:Dm	205	38.87	0.783	0	-0.37	No sex bias	0.01	0.9906	0.042	1.29
AGAP000814	X	An:Ae:Cu:Dm	537	36.63	0.851	0	-0.41	No sex bias	0.0062	0.9938	0.029	1.264
AGAP000815	X	An:Ae:Cu:Dm	838	30.96	0.914	1	0.24	No sex bias	0.9704	0.0287	1.361	0.1
AGAP000816	X	An ONLY				4	1.12	UP	0.9999	0	1.029	0.001
AGAP000817	X	An ONLY	224	56	0.474	4	0.69	No sex bias	0.9997	0.0002	1.089	0.002
AGAP000818	X	An:Cu	532	36.85	0.818	11	0.54	No sex bias	0.9994	0.0005	1.134	0.005
AGAP000820	X	An:Ae:Cu:Dm	228	34.28	0.857	4	0.43	No sex bias	0.9978	0.0021	1.203	0.012
AGAP000821	X	An:Dm				0	0.5	No sex bias	0.9991	0.0009	1.154	0.007
AGAP000822	X	An:Ae	238	50.07	0.704	0	0.65	No sex bias	0.9997	0.0002	1.099	0.003
AGAP000823	X	An:Ae:Cu:Dm	269	40.8	0.807	10	0.23	No sex bias	0.9677	0.0319	1.366	0.11
AGAP000824	X	An:Ae:Dm	443	42.89	0.742	5	-0.15	No sex bias	0.1366	0.866	0.36	1.393
AGAP000826	X	An:Ae:Cu:Dm	856	30.76	0.9	1	-0.19	No sex bias	0.0832	0.9158	0.241	1.403
AGAP000829	X	An:Ae:Cu:Dm	1208	36.84	0.823	7	0.03	No sex bias	0.6114	0.392	1.147	0.839
AGAP000831	X	An:Ae:Cu:Dm	342	31.02	0.898	0	-0.94	No sex bias	0.0001	0.9998	0.002	1.077
AGAP000832	X	An:Ae:Cu:Dm	236	55.79	0.628	1	-0.24	No sex bias	0.0408	0.9585	0.133	1.382
AGAP000833	X	An:Ae:Cu:Dm	160	46.01	0.69	0	0.04	No sex bias	0.63	0.3711	1.17	0.804
AGAP000834	X	An:Ae:Cu:Dm	522	39.37	0.786	2	0.11	No sex bias	0.8266	0.1768	1.365	0.447
AGAP000837	X	An:Dm				0	0.51	No sex bias	0.9992	0.0007	1.147	0.006
AGAP000841	X	An:Ae:Cu:Dm	263	33.84	0.866	24	0.05	No sex bias	0.6869	0.3142	1.236	0.707
AGAP000842	X	An:Ae:Cu:Dm	325	33.3	0.869	0	0.21	No sex bias	0.9541	0.0448	1.383	0.145
AGAP000843	X	An:Ae:Cu:Dm	332	33.87	0.887	0	-0.06	No sex bias	0.3313	0.6671	0.731	1.22
AGAP000844	X	An:Ae:Cu:Dm	325	43.73	0.74	0	0.27	No sex bias	0.9823	0.0181	1.331	0.069
AGAP000847	X	An:Ae:Cu:Dm	1210	44.13	0.74	9	0.19	No sex bias	0.944	0.0554	1.392	0.172
AGAP000848	X	An:Ae:Cu:Dm				5	0.76	No sex bias	0.9998	0.0001	1.072	0.002
AGAP000849	X	An:Ae:Cu:Dm	56	34.61	0.837	0	0.56	No sex bias	0.9994	0.0005	1.126	0.004
AGAP000850	X	An:Ae:Cu:Dm	340	40.22	0.82	0	-0.15	No sex bias	0.1204	0.8798	0.325	1.398
AGAP000851	X	An:Ae:Cu:Dm	111	28.33	0.849	1	0.57	No sex bias	0.9995	0.0005	1.125	0.004
AGAP000852	X	An:Ae:Cu	90	35.76	0.729	1	-0.87	No sex bias	0.0002	0.9997	0.003	1.091
AGAP000853	X	An:Ae:Cu:Dm				2	0.22	No sex bias	0.9641	0.0347	1.371	0.118
AGAP000855	X	An:Ae:Cu:Dm	244	35.6	0.824	0	-0.52	No sex bias	0.002	0.9979	0.012	1.199
AGAP000856	X	An:Ae:Dm	507	39.85	0.767	3	-1.08	DOWN	0.0001	0.9998	0.001	1.062
AGAP000857	X	An:Ae:Cu:Dm	374	36.05	0.805	0	-0.64	No sex bias	0.0009	0.9991	0.007	1.155
AGAP000861	X	An:Ae:Cu:Dm	922	41.02	0.786	0	-0.94	No sex bias	0.0002	0.9998	0.002	1.079
AGAP000862	X	An:Ae:Cu:Dm	945	31.85	0.894	1	-0.1	No sex bias	0.225	0.7764	0.538	1.333
AGAP000864	X	An:Ae:Cu:Dm	344	38.56	0.808	0	0.12	No sex bias	0.8354	0.162	1.371	0.416
AGAP000868	X	An:Ae:Cu:Dm	459	29.32	0.943	0	0	No sex bias	0.5287	0.4674	1.039	0.954
AGAP000869	X	An:Ae:Cu:Dm	1863	40.4	0.769	0	0.07	No sex bias	0.7304	0.2731	1.28	0.634
AGAP000870	X	An:Ae:Cu:Dm	1747	33.53	0.857	0	-0.14	No sex bias	0.1554	0.8488	0.4	1.384
AGAP000874	X	An:Ae:Cu:Dm	651	41.84	0.792	1	-0.02	No sex bias	0.437	0.5575	0.905	1.081
AGAP000875	X	An:Ae:Cu:Dm				1	-0.31	No sex bias	0.0195	0.9807	0.073	1.337
AGAP000877	X	An:Ae:Cu:Dm	563	33.35	0.856	28	0.87	No sex bias	0.9999	0.0001	1.054	0.002
AGAP000878	X	An:Ae:Cu:Dm	388	34.66	0.889	1	0.36	No sex bias	0.9949	0.005	1.251	0.024
AGAP000879	X	An:Ae:Cu	550	33.08	0.879	12	-0.1	No sex bias	0.2298	0.7681	0.547	1.325
AGAP000880	X	An:Ae:Dm	492	60.64	0.45	2	0.28	No sex bias	0.9847	0.0152	1.321	0.06
AGAP000881	X	An:Ae:Cu:Dm	541	39.49	0.793	8	-2.37	DOWN	0	0.9999	0	1.008
AGAP000882	X	An:Cu:Dm	346	44.58	0.718	1	0.15	No sex bias	0.8921	0.1061	1.396	0.295
AGAP000883	X	An:Ae:Cu:Dm	428	30.25	0.893	0	-0.98	No sex bias	0.0001	0.9998	0.002	1.076
AGAP000884	X	An:Ae:Cu:Dm	987	47.51	0.681	0	-0.26	No sex bias	0.0368	0.9644	0.123	1.374
AGAP000885	X	An:Ae:Cu:Dm	956	34.15	0.851	24	-2.09	DOWN	0	0.9999	0	1.013
AGAP000886	X	An:Ae:Cu:Dm	403	50.31	0.639	9	-0.53	No sex bias	0.002	0.9979	0.012	1.2
AGAP000887	X	An:Ae:Cu:Dm	511	49.38	0.672	1	-0.36	No sex bias	0.0111	0.9884	0.046	1.304
AGAP000888	X	An:Ae:Cu	236	40.01	0.772	1	-0.68	No sex bias	0.0007	0.9993	0.005	1.142
AGAP000889	X	An:Ae:Cu:Dm	164	44.25	0.763	0	-0.84	No sex bias	0.0003	0.9997	0.003	1.101
AGAP000890	X	An:Ae:Cu:Dm	408	36.85	0.808	0	-0.64	No sex bias	0.0009	0.9991	0.006	1.155
AGAP000891	X	An:Ae:Cu:Dm	594	39.16	0.795	3	0.25	No sex bias	0.9777	0.0224	1.343	0.082
AGAP000892	X	An ONLY	336	48.1	0.593	5	-0.03	No sex bias	0.4259	0.5728	0.887	1.102
AGAP000893	X	An:Ae:Cu:Dm	2747	49.55	0.571	10	0.1	No sex bias	0.815	0.1847	1.355	0.464
AGAP000894	X	An:Ae:Cu:Dm	1464	45.23	0.683	0	0.01	No sex bias	0.5311	0.469	1.042	0.957
AGAP000896	X	An:Ae:Cu:Dm	222	46.97	0.685	0	-0.14	No sex bias	0.1385	0.8619	0.364	1.39
AGAP000897	X	An:Ae:Cu:Dm	155	43.94	0.697	1	0.21	No sex bias	0.9546	0.0451	1.383	0.146
AGAP000899	X	An:Ae:Cu:Dm	336	40.93	0.738	4	0.5	No sex bias	0.9991	0.0009	1.153	0.006
AGAP000900	X	An:Ae:Cu:Dm	393	38.87	0.815	0	-0.04	No sex bias	0.3662	0.6346	0.792	1.181
AGAP000901	X	An:Ae:Cu:Dm	553	33.06	0.872	0	-0.79	No sex bias	0.0003	0.9996	0.003	1.111
AGAP000903	X	An:Ae:Cu:Dm	618	36.68	0.824	0	0.13	No sex bias	0.8721	0.1284	1.389	0.345
AGAP000904	X	An:Ae:Cu:Dm				0	0.02	No sex bias	0.5952	0.4025	1.125	0.855
AGAP000906	X	An:Ae	272	61	0.508	3	0.14	No sex bias	0.8882	0.1113	1.396	0.306
AGAP000907	X	An:Dm	554	36.46	0.829	16	0.27	No sex bias	0.9808	0.0186	1.335	0.07
AGAP000908	X	An:Ae:Dm	552	41.07	0.781	0	-0.24	No sex bias	0.0461	0.9531	0.147	1.388
AGAP000909	X	An:Ae:Dm	406	44.09	0.731	0	0.01	No sex bias	0.5337	0.4656	1.046	0.951
AGAP000911	X	An:Ae:Cu:Dm	344	38.6	0.812	0	-0.28	No sex bias	0.0275	0.9723	0.096	1.36
AGAP000913	X	An:Ae:Cu:Dm	584	37.94	0.793	0	-0.29	No sex bias	0.0234	0.9763	0.084	1.351
AGAP000915	X	An:Cu:Dm	310	41.67	0.77	0	0.16	No sex bias	0.9119	0.0902	1.399	0.258
AGAP000923	X	An:Cu:Dm	508	36.85	0.816	1	-0.42	No sex bias	0.0056	0.9943	0.027	1.258
AGAP000924	X	An:Ae:Cu:Dm	499	38.38	0.795	0	-0.24	No sex bias	0.0505	0.9507	0.159	1.39
AGAP000926	X	An:Ae:Cu:Dm	2451	40.81	0.757	0	0.08	No sex bias	0.7523	0.2452	1.302	0.582
AGAP000927	X	An:Ae:Dm	184	28.61	0.92	16	-0.04	No sex bias	0.3784	0.6203	0.811	1.163
AGAP000928	X	An:Ae:Dm	336	41.75	0.771	0	-0.59	No sex bias	0.0012	0.9987	0.008	1.172
AGAP000929	X	An:Ae:Dm				3	0.17	No sex bias	0.9167	0.0822	1.398	0.239
AGAP000930	X	An:Ae:Cu:Dm	1113	35.44	0.845	2	-0.15	No sex bias	0.1305	0.8676	0.347	1.393
AGAP000931	X	An:Ae:Dm	97	39.89	0.822	0	-0.02	No sex bias	0.461	0.5428	0.942	1.061
AGAP000932	X	An:Ae:Cu:Dm				6	-0.3	No sex bias	0.021	0.9789	0.077	1.343
AGAP000933	X	An:Ae:Cu:Dm	202	47.44	0.694	0	-0.56	No sex bias	0.0014	0.9984	0.009	1.183
AGAP000934	X	An:Ae:Cu:Dm	480	44.39	0.738	0	0.07	No sex bias	0.7276	0.2698	1.278	0.628
AGAP000935	X	An:Ae:Cu:Dm	475	32.92	0.875	4	0.76	No sex bias	0.9998	0.0001	1.07	0.002
AGAP000938	X	An:Ae:Cu:Dm				14	0.05	No sex bias	0.6758	0.3279	1.224	0.73
AGAP000939	X	An:Ae:Cu:Dm	226	43.97	0.711	0	-0.72	No sex bias	0.0005	0.9994	0.004	1.128
AGAP000941	X	An:Ae:Cu:Dm	199	35.12	0.837	7	0.28	No sex bias	0.9839	0.0153	1.323	0.06
AGAP000942	X	An:Ae:Cu:Dm	221	41.94	0.716	0	-0.5	No sex bias	0.0025	0.9974	0.014	1.212
AGAP000943	X	An:Ae:Cu:Dm	264	45.81	0.633	0	-0.06	No sex bias	0.3295	0.6699	0.729	1.223
AGAP000945	X	An:Ae:Cu:Dm	1275	42.34	0.756	1	0.26	No sex bias	0.9785	0.0207	1.341	0.077
AGAP000946	X	An:Ae:Cu	291	41.99	0.758	7	0.19	No sex bias	0.94	0.06	1.394	0.184
AGAP000947	X	An:Ae:Cu:Dm	234	39.74	0.795	24	-0.74	No sex bias	0.0004	0.9995	0.004	1.124
AGAP000949	X	An:Ae:Cu:Dm	225	44.02	0.752	3	-0.14	No sex bias	0.1459	0.8532	0.38	1.386
AGAP000950	X	An:Ae:Cu:Dm	250	34.68	0.831	0	0.24	No sex bias	0.9732	0.0258	1.354	0.092
AGAP000951	X	An:Ae:Cu:Dm	229	36.72	0.814	0	0.34	No sex bias	0.9928	0.0071	1.274	0.032
AGAP000952	X	An:Ae:Cu:Dm	92	38.4	0.648	1	-1.07	No sex bias	0.0001	0.9998	0.002	1.062
AGAP000953	X	An:Ae:Cu:Dm	220	34.58	0.821	1	-1.49	DOWN	0	0.9999	0.001	1.026
AGAP000954	X	An:Ae:Cu:Dm	377	35.39	0.793	1	-0.9	No sex bias	0.0002	0.9997	0.002	1.088
AGAP000955	X	An:Ae:Cu:Dm	351	41.27	0.758	0	0.63	No sex bias	0.9996	0.0003	1.105	0.003
AGAP000958	X	An:Ae:Cu:Dm	669	40.27	0.787	28	-0.34	No sex bias	0.0142	0.9857	0.056	1.318
AGAP000960	X	An:Ae:Cu:Dm	422	39.06	0.796	0	-0.27	No sex bias	0.0316	0.9677	0.108	1.369
AGAP000961	X	An:Ae:Cu:Dm	865	39.82	0.766	0	-0.14	No sex bias	0.1438	0.8557	0.375	1.388
AGAP000962	X	An:Ae:Cu				13	-0.22	No sex bias	0.0552	0.9443	0.171	1.394
AGAP000963	X	An:Ae:Cu:Dm				1	0.04	No sex bias	0.6277	0.3708	1.167	0.804
AGAP000964	X	An:Ae:Cu:Dm	127	41.52	0.744	1	0.69	No sex bias	0.9998	0.0002	1.085	0.002
AGAP000965	X	An:Ae:Cu:Dm	341	41.17	0.799	7	0	No sex bias	0.5206	0.4838	1.027	0.978
AGAP000966	X	An:Ae:Cu	520	40.06	0.781	13	0.38	No sex bias	0.9963	0.0037	1.233	0.019
AGAP000967	X	An:Ae:Cu:Dm	192	41.58	0.765	0	-0.05	No sex bias	0.3334	0.6642	0.736	1.216
AGAP000968	X	An:Ae:Cu:Dm				0	0.37	No sex bias	0.9954	0.0044	1.245	0.022
AGAP000969	X	An:Ae:Cu:Dm	433	37.12	0.81	0	0.85	No sex bias	0.9999	0.0001	1.056	0.002
AGAP000970	X	An:Ae:Cu:Dm	187	38.06	0.831	0	0.55	No sex bias	0.9994	0.0005	1.132	0.005
AGAP000971	X	An:Ae:Cu:Dm	554	40.48	0.792	2	0.02	No sex bias	0.5656	0.4334	1.089	0.902
AGAP000973	X	An:Ae:Cu:Dm	710	34.7	0.847	2	0.15	No sex bias	0.8916	0.1101	1.396	0.304
AGAP000977	X	An:Ae:Cu:Dm	164	44.64	0.713	2	-0.12	No sex bias	0.1769	0.8243	0.444	1.369
AGAP000979	X	An:Ae:Cu:Dm	354	47.69	0.666	0	-0.18	No sex bias	0.0909	0.91	0.258	1.404
AGAP000981	X	An:Ae:Cu	680	36.3	0.831	3	0.31	No sex bias	0.9898	0.01	1.296	0.042
AGAP000982	X	An:Ae:Cu	532	39.61	0.787	0	0.08	No sex bias	0.751	0.2475	1.301	0.586
AGAP000983	X	An:Ae:Cu:Dm	1025	36.26	0.844	0	-0.26	No sex bias	0.0355	0.9647	0.119	1.374
AGAP000984	X	An:Cu:Dm	2565	38.45	0.797	0	0.08	No sex bias	0.7644	0.2356	1.314	0.563
AGAP000985	X	An:Ae:Cu:Dm	396	36.37	0.824	12	-0.49	No sex bias	0.0027	0.9972	0.015	1.215
AGAP000986	X	An:Ae:Cu:Dm	229	32.77	0.871	7	0.02	No sex bias	0.5676	0.4261	1.092	0.893
AGAP000987	X	An:Ae:Cu	249	37.46	0.834	7	-1.37	DOWN	0	0.9999	0.001	1.034
AGAP000988	X	An:Ae:Cu	241	37.43	0.812	7	-0.89	No sex bias	0.0002	0.9997	0.002	1.087
AGAP000989	X	An:Ae:Cu:Dm	235	46.9	0.693	7	0.36	No sex bias	0.9949	0.0048	1.251	0.024
AGAP000991	X	An:Ae:Cu:Dm	434	36.16	0.833	1	-0.19	No sex bias	0.0784	0.921	0.229	1.403
AGAP000992	X	An:Ae:Cu:Dm	356	40	0.781	0	0.5	No sex bias	0.999	0.0009	1.155	0.006
AGAP000994	X	An:Ae:Cu:Dm	482	35.94	0.854	9	-0.28	No sex bias	0.0283	0.9723	0.099	1.361
AGAP000995	X	An:Ae:Cu:Dm	146	36.47	0.799	1	0.05	No sex bias	0.6753	0.3253	1.223	0.726
AGAP000997	X	An:Ae:Cu:Dm	125	33.57	0.89	0	-0.57	No sex bias	0.0014	0.9985	0.009	1.18
AGAP000998	X	An:Ae:Cu:Dm	829	41.54	0.762	0	-0.03	No sex bias	0.4235	0.576	0.884	1.106
AGAP000999	X	An:Ae	1058	56.01	0.541	38	-0.53	No sex bias	0.002	0.9979	0.012	1.199
AGAP001006	X	An:Ae:Cu:Dm	93	33.02	0.849	1	1.2	UP	0.9999	0	1.027	0.001
AGAP001007	X	An:Ae:Dm	227	39.47	0.825	0	-0.4	No sex bias	0.0067	0.9931	0.031	1.272
AGAP001009	X	An:Ae:Cu	423	45.04	0.741	3	-0.29	No sex bias	0.0235	0.9751	0.084	1.355
AGAP001010	X	An:Ae:Cu:Dm	888	35.93	0.859	1	0.26	No sex bias	0.978	0.0216	1.342	0.08
AGAP001012	X	An:Ae	408	39.47	0.779	7	0.18	No sex bias	0.9359	0.0642	1.395	0.195
AGAP001015	X	An:Ae:Dm	2801	34.54	0.841	24	-0.01	No sex bias	0.4622	0.5329	0.943	1.047
AGAP001019	X	An:Ae:Cu:Dm	1080	40.96	0.758	0	-0.01	No sex bias	0.4922	0.5064	0.988	1.011
AGAP001021	X	An:Ae:Cu:Dm	1040	35.74	0.84	1	-0.01	No sex bias	0.4929	0.511	0.988	1.017
AGAP001022	X	An:Ae:Cu	635	44.24	0.746	22	-0.19	No sex bias	0.0791	0.92	0.23	1.402
AGAP001023	X	An:Ae:Cu:Dm	156	51.97	0.635	1	0.33	No sex bias	0.9922	0.0079	1.279	0.035
AGAP001024	X	An:Ae:Cu	169	41.58	0.755	4	0.19	No sex bias	0.9446	0.0547	1.392	0.17
AGAP001025	X	An:Ae:Cu:Dm	520	41.92	0.773	5	-0.14	No sex bias	0.1443	0.8589	0.376	1.39
AGAP001026	X	An:Ae:Cu:Dm	413	39.59	0.807	17	-0.2	No sex bias	0.0683	0.931	0.204	1.399
AGAP001027	X	An:Ae:Cu:Dm	520	35.08	0.843	29	-0.13	No sex bias	0.1556	0.8473	0.401	1.383
AGAP001028	X	An:Ae:Cu:Dm				1	-0.71	No sex bias	0.0005	0.9994	0.005	1.133
AGAP001030	X	An:Ae:Cu:Dm	292	43.77	0.742	0	-0.15	No sex bias	0.1345	0.864	0.355	1.392
AGAP001032	X	An:Ae:Cu:Dm	436	37.1	0.79	1	0.39	No sex bias	0.9967	0.0033	1.226	0.018
AGAP001033	X	An:Ae:Cu:Dm	366	49.33	0.69	1	0.58	No sex bias	0.9995	0.0004	1.119	0.004
AGAP001035	X	An:Ae:Dm	1746	42.94	0.75	0	0.2	No sex bias	0.9524	0.0479	1.385	0.153
AGAP001036	X	An:Ae:Cu:Dm	333	39.68	0.789	0	-0.8	No sex bias	0.0003	0.9996	0.003	1.106
AGAP001037	X	An:Ae:Cu:Dm	620	40.91	0.781	3	-1.24	DOWN	0	0.9999	0.001	1.043
AGAP001038	X	An:Ae:Cu:Dm	442	44.3	0.743	0	1.58	UP	0.9999	0	1.014	0
AGAP001039	X	An:Ae:Cu:Dm	569	42.79	0.749	12	3.94	UP	0.9999	0	1.004	0
AGAP001040	X	An:Ae:Cu:Dm	180	58.81	0.591	0	-0.75	No sex bias	0.0004	0.9995	0.004	1.12
AGAP001041	X	An:Ae:Cu:Dm	353	50.98	0.649	0	-0.33	No sex bias	0.015	0.9845	0.059	1.323
AGAP001042	X	An:Ae:Cu:Dm	271	55.89	0.55	1	0.24	No sex bias	0.9734	0.0266	1.353	0.094
AGAP001043	X	An:Ae:Cu:Dm	851	42.62	0.705	0	-0.06	No sex bias	0.3302	0.668	0.73	1.221
AGAP001045	X	An:Cu:Dm	426	48.01	0.628	0	-1.73	DOWN	0	0.9999	0.001	1.023
AGAP001046	X	An:Ae:Cu:Dm	444	56.59	0.421	0	-0.18	No sex bias	0.0875	0.9106	0.25	1.404
AGAP001047	X	An:Cu:Dm	367	56.22	0.34	2	0.28	No sex bias	0.9832	0.017	1.327	0.065
AGAP001050	X	An:Ae:Cu:Dm	806	53.81	0.318	0	-0.8	No sex bias	0.0003	0.9996	0.003	1.108
AGAP001051	X	An:Ae:Cu:Dm	441	52.94	0.302	1	-0.53	No sex bias	0.0019	0.998	0.012	1.197
AGAP001052	X	An:Ae:Cu:Dm	725	52.96	0.281	9	0.58	No sex bias	0.9995	0.0004	1.12	0.004
AGAP001053	X	An:Ae:Cu:Dm	211	52.4	0.438	0	0.48	No sex bias	0.9989	0.0011	1.165	0.007
AGAP001056	X	An:Ae:Cu:Dm	154	61	0.289	18	0.02	No sex bias	0.5988	0.3957	1.13	0.846
AGAP001058	X	An:Ae:Cu:Dm	306	54	0.272	1	-0.04	No sex bias	0.4038	0.609	0.853	1.149
AGAP001064	X	An:Ae:Cu:Dm	205	51.81	0.315	1	0.18	No sex bias	0.9355	0.0646	1.395	0.196
AGAP001065	X	An:Ae:Cu:Dm	468	54.83	0.396	0	-1.06	No sex bias	0.0001	0.9998	0.002	1.064
AGAP001068	X	An:Ae:Cu:Dm	183	54.1	0.286	18	0.75	No sex bias	0.9998	0.0001	1.071	0.002
AGAP001069	X	An:Ae:Cu:Dm	271	57.84	0.347	0	-0.21	No sex bias	0.068	0.931	0.204	1.399
AGAP001070	X	An:Ae:Cu:Dm	800	51.01	0.25	0	-0.09	No sex bias	0.245	0.7552	0.576	1.314
AGAP001073	X	An:Dm	577	56.62	0.33	22	0	No sex bias	0.5193	0.4763	1.025	0.967
AGAP001076	X	An:Ae:Cu:Dm				28	0.88	UP	0.9999	0.0001	1.052	0.001
AGAP001081	X	An:Ae:Cu:Dm				0	-0.05	No sex bias	0.3585	0.6416	0.778	1.189
AGAP001082	X	An:Ae:Cu:Dm	1008	56.55	0.375	0	0.06	No sex bias	0.694	0.3054	1.243	0.691
AGAP001083	X	An:Ae:Cu:Dm	454	58.87	0.433	0	0.08	No sex bias	0.7543	0.2475	1.304	0.586
AGAP001084	X	An:Ae:Cu:Dm	536	56.08	0.35	15	0.45	No sex bias	0.9984	0.0015	1.184	0.01
AGAP001090	X	An:Ae:Cu:Dm	889	54.04	0.302	0	0.04	No sex bias	0.6463	0.3565	1.189	0.779
AGAP001091	X	An:Ae:Cu:Dm	905	55.08	0.346	1	-0.31	No sex bias	0.0186	0.9814	0.07	1.335
AGAP001092	X	An:Ae:Cu:Dm	242	54.35	0.295	1	-0.71	No sex bias	0.0005	0.9994	0.004	1.128
AGAP001093	X	An:Ae:Cu:Dm	520	54.37	0.331	1	-0.32	No sex bias	0.0185	0.9812	0.07	1.336
AGAP001094	X	An:Ae:Cu:Dm				2	0.88	UP	0.9999	0.0001	1.052	0.001
AGAP001096	2R	An:Ae:Cu:Dm	224	50.86	0.303	0	0.09	No sex bias	0.7727	0.2254	1.321	0.544
AGAP001097	2R	An:Ae:Cu:Dm	279	54.95	0.263	19	1.03	UP	0.9999	0	1.038	0.001
AGAP001099	2R	An:Ae:Cu:Dm	1677	54.39	0.295	0	-0.5	No sex bias	0.0026	0.9974	0.015	1.212
AGAP001101	2R	An:Ae:Cu:Dm	623	50.93	0.254	30	0.48	No sex bias	0.9989	0.0011	1.164	0.008
AGAP001102	2R	An:Cu:Dm	1644	55.03	0.322	2	-0.19	No sex bias	0.0805	0.9184	0.234	1.402
AGAP001103	2R	An:Ae:Cu:Dm	407	54.62	0.294	17	0.45	No sex bias	0.9984	0.0016	1.186	0.01
AGAP001104	2R	An:Ae:Cu:Dm	1097	51.35	0.276	2	-0.93	No sex bias	0.0002	0.9998	0.002	1.082
AGAP001106	2R	An:Ae:Cu:Dm	1233	57.68	0.407	0	0.26	No sex bias	0.9827	0.0183	1.329	0.069
AGAP001107	2R	An:Ae:Cu	761	56.61	0.363	0	0.21	No sex bias	0.9551	0.0441	1.382	0.143
AGAP001108	2R	An:Ae:Cu:Dm	417	57.99	0.478	3	-0.25	No sex bias	0.0431	0.957	0.14	1.384
AGAP001109	2R	An:Ae:Cu:Dm	710	59.32	0.42	12	-0.17	No sex bias	0.104	0.8941	0.288	1.402
AGAP001110	2R	An:Ae:Dm	527	58.76	0.515	1	-0.33	No sex bias	0.0165	0.9834	0.064	1.326
AGAP001111	2R	An:Ae:Dm	966	54.84	0.549	2	-0.28	No sex bias	0.0258	0.9743	0.091	1.356
AGAP001113	2R	An:Ae:Cu:Dm				6	0.4	No sex bias	0.9972	0.0028	1.217	0.015
AGAP001115	2R	An:Ae	438	61	0.441	4	0.21	No sex bias	0.9614	0.0401	1.376	0.132
AGAP001116	2R	An:Ae:Cu:Dm	351	54.84	0.446	2	-0.24	No sex bias	0.0429	0.957	0.139	1.384
AGAP001126	2R	An:Ae:Dm	277	54.43	0.619	26	0.47	No sex bias	0.9987	0.0012	1.171	0.008
AGAP001130	2R	An:Ae:Cu:Dm	1188	56.51	0.442	2	-0.92	No sex bias	0.0002	0.9997	0.002	1.084
AGAP001132	2R	An:Ae:Cu	654	55.76	0.52	27	0.75	No sex bias	0.9998	0.0001	1.072	0.002
AGAP001133	2R	An:Ae:Cu:Dm	1162	50.06	0.609	5	-0.39	No sex bias	0.0077	0.9924	0.034	1.276
AGAP001134	2R	An:Ae:Cu:Dm	556	56.83	0.518	0	-0.69	No sex bias	0.0006	0.9993	0.005	1.139
AGAP001135	2R	An:Ae:Cu:Dm	820	50.24	0.587	7	-1.4	DOWN	0	0.9999	0.001	1.033
AGAP001136	2R	An:Ae:Cu:Dm	308	55.25	0.548	0	-0.02	No sex bias	0.4377	0.5669	0.906	1.093
AGAP001138	2R	An:Ae:Cu:Dm	237	47.27	0.679	0	0.24	No sex bias	0.9743	0.0256	1.352	0.092
AGAP001139	2R	An:Ae:Cu:Dm	311	59.26	0.497	0	-0.43	No sex bias	0.0051	0.9948	0.025	1.253
AGAP001140	2R	An:Ae:Cu:Dm	1735	57.8	0.471	0	-0.45	No sex bias	0.0043	0.9955	0.021	1.244
AGAP001141	2R	An:Ae:Dm	1204	57.98	0.504	0	-0.79	No sex bias	0.0004	0.9996	0.003	1.113
AGAP001143	2R	An:Ae:Cu:Dm	434	48.82	0.648	4	0.32	No sex bias	0.9916	0.0083	1.284	0.036
AGAP001144	2R	An:Ae:Cu:Dm	349	53.25	0.556	0	0.11	No sex bias	0.8363	0.1612	1.371	0.415
AGAP001145	2R	An:Ae:Cu:Dm	361	49.43	0.554	1	-0.51	No sex bias	0.0023	0.9976	0.013	1.207
AGAP001146	2R	An:Ae:Cu:Dm	912	51.11	0.615	29	-1.26	DOWN	0	0.9999	0.001	1.044
AGAP001147	2R	An:Ae:Cu:Dm	107	61	0.563	0	2.28	UP	0.9999	0	1.009	0
AGAP001148	2R	An:Ae:Cu:Dm	607	57.13	0.471	0	-0.46	No sex bias	0.0035	0.9963	0.019	1.231
AGAP001149	2R	An:Ae:Cu:Dm	423	57.96	0.479	0	-0.75	No sex bias	0.0004	0.9995	0.004	1.122
AGAP001150	2R	An:Ae:Cu:Dm	973	50.5	0.625	0	-0.03	No sex bias	0.4188	0.5794	0.877	1.11
AGAP001151	2R	An:Ae:Cu:Dm	257	53.63	0.559	1	-0.38	No sex bias	0.009	0.991	0.039	1.288
AGAP001152	2R	An:Ae:Cu:Dm	298	51.96	0.604	2	-0.18	No sex bias	0.087	0.913	0.249	1.403
AGAP001153	2R	An:Ae:Cu:Dm	403	53.99	0.549	0	0.94	UP	0.9999	0.0001	1.045	0.001
AGAP001154	2R	An:Ae:Cu:Dm	370	48.94	0.628	0	-0.39	No sex bias	0.0077	0.9919	0.034	1.281
AGAP001157	2R	An:Ae:Cu:Dm				0	0.71	No sex bias	0.9998	0.0002	1.081	0.002
AGAP001159	2R	An:Ae:Dm	804	49.01	0.63	4	-0.47	No sex bias	0.0036	0.9963	0.019	1.233
AGAP001160	2R	An:Ae:Cu:Dm	1092	52.55	0.621	29	-0.1	No sex bias	0.2263	0.7753	0.541	1.332
AGAP001161	2R	An:Ae:Cu	373	34.86	0.808	11	-0.04	No sex bias	0.3709	0.6233	0.799	1.166
AGAP001162	2R	An:Cu	379	47.92	0.661	11	-0.61	No sex bias	0.0011	0.9989	0.007	1.166
AGAP001166	2R	An:Ae:Cu:Dm	233	53.87	0.489	0	-0.7	No sex bias	0.0006	0.9993	0.005	1.137
AGAP001167	2R	An:Ae:Cu:Dm	195	50.33	0.533	0	-0.68	No sex bias	0.0007	0.9992	0.006	1.146
AGAP001168	2R	An:Ae:Cu:Dm	1276	55.44	0.488	0	-0.16	No sex bias	0.1092	0.889	0.299	1.4
AGAP001173	2R	An:Ae:Cu	405	52.79	0.611	4	0.11	No sex bias	0.827	0.1728	1.365	0.439
AGAP001174	2R	An:Ae:Cu	155	38.01	0.813	1	0.43	No sex bias	0.9977	0.0022	1.205	0.013
AGAP001175	2R	An:Ae:Cu:Dm				4	0.38	No sex bias	0.9965	0.0035	1.229	0.018
AGAP001176	2R	An ONLY	126	58.2	0.554	0	0.06	No sex bias	0.6934	0.3072	1.243	0.695
AGAP001177	2R	An:Ae:Cu:Dm	285	45.23	0.682	0	0.04	No sex bias	0.6384	0.3645	1.18	0.793
AGAP001179	2R	An:Ae:Cu:Dm	824	49.81	0.661	0	-0.16	No sex bias	0.1153	0.8842	0.313	1.401
AGAP001181	2R	An:Ae:Cu	173	52.14	0.541	0	0.14	No sex bias	0.8755	0.1256	1.391	0.338
AGAP001182	2R	An ONLY	151	51.68	0.597	0	-3.83	DOWN	0	0.9999	0	1.002
AGAP001185	2R	An:Ae:Cu:Dm	595	54.03	0.602	16	0.96	UP	0.9999	0.0001	1.045	0.001
AGAP001187	2R	An:Ae:Cu:Dm	1943	41.58	0.782	1	0.19	No sex bias	0.9434	0.0569	1.392	0.176
AGAP001189	2R	An:Ae:Cu	139	39.8	0.793	7	0.65	No sex bias	0.9997	0.0002	1.101	0.003
AGAP001190	2R	An:Ae:Cu	314	49.94	0.647	4	-0.84	No sex bias	0.0002	0.9997	0.003	1.098
AGAP001192	2R	An:Dm	120	38.97	0.453	2	-2.18	DOWN	0	0.9999	0	1.012
AGAP001193	2R	An ONLY	144	51.33	0.579	1	-1.94	DOWN	0	0.9999	0	1.015
AGAP001195	2R	An:Ae:Cu:Dm	808	42.11	0.725	0	-0.76	No sex bias	0.0004	0.9995	0.004	1.118
AGAP001196	2R	An:Ae:Cu	321	53.14	0.547	0	0.55	No sex bias	0.9994	0.0005	1.131	0.005
AGAP001197	2R	An:Ae:Cu	157	47.43	0.664	0	-0.94	No sex bias	0.0002	0.9998	0.002	1.078
AGAP001198	2R	An:Ae:Cu	261	51.17	0.582	4	-4.57	DOWN	0	0.9999	0	1.003
AGAP001199	2R	An:Ae:Cu	269	42.38	0.699	4	-6.04	DOWN	0	0.9999	0	1.002
AGAP001200	2R	An:Ae:Cu:Dm	1558	41.57	0.719	0	0.76	No sex bias	0.9998	0.0001	1.07	0.002
AGAP001201	2R	An:Ae:Cu:Dm				26	0.37	No sex bias	0.9959	0.0041	1.238	0.021
AGAP001202	2R	An:Dm	567	44.53	0.747	12	-1.26	DOWN	0	0.9999	0.001	1.042
AGAP001205	2R	An:Ae:Cu:Dm	1587	46.99	0.673	1	-1.05	No sex bias	0.0001	0.9998	0.002	1.065
AGAP001207	2R	An:Ae:Cu:Dm	204	45.66	0.636	0	-0.11	No sex bias	0.2189	0.7841	0.527	1.34
AGAP001208	2R	An:Ae:Cu	669	55.78	0.565	0	0	No sex bias	0.4981	0.4995	0.995	1.002
AGAP001209	2R	An:Ae:Cu:Dm	1959	48.81	0.638	9	-0.18	No sex bias	0.0979	0.9026	0.274	1.404
AGAP001211	2R	An:Ae:Cu:Dm	209	55.6	0.525	24	0.27	No sex bias	0.9819	0.0189	1.332	0.071
AGAP001212	2R	An:Ae:Cu:Dm	279	56.56	0.602	7	-0.14	No sex bias	0.1448	0.8535	0.377	1.387
AGAP001213	2R	An:Ae:Cu:Dm	869	44.69	0.713	0	0.49	No sex bias	0.999	0.0009	1.159	0.007
AGAP001214	2R	An:Ae:Cu:Dm	347	51.23	0.667	0	0.18	No sex bias	0.9368	0.0626	1.394	0.191
AGAP001215	2R	An:Ae:Cu	745	51.05	0.604	1	0.5	No sex bias	0.9991	0.0008	1.15	0.006
AGAP001217	2R	An:Ae:Cu:Dm	430	40.45	0.768	0	-0.18	No sex bias	0.087	0.9113	0.249	1.404
AGAP001218	2R	An:Ae:Cu	451	30.03	0.848	11	-0.07	No sex bias	0.3003	0.6978	0.679	1.253
AGAP001219	2R	An ONLY	451	30.03	0.848	11	-0.02	No sex bias	0.4311	0.5704	0.896	1.098
AGAP001220	2R	An:Ae:Cu:Dm	784	55.07	0.555	1	0.24	No sex bias	0.9731	0.027	1.355	0.096
AGAP001222	2R	An:Ae:Cu:Dm	241	51.87	0.619	0	-0.25	No sex bias	0.041	0.9582	0.134	1.382
AGAP001223	2R	An:Ae:Cu:Dm	612	50.53	0.611	29	-0.91	No sex bias	0.0002	0.9997	0.002	1.086
AGAP001224	2R	An:Ae:Cu:Dm	691	41.23	0.732	2	-1.12	DOWN	0.0001	0.9999	0.001	1.054
AGAP001225	2R	An:Ae:Cu	1151	52.39	0.594	0	-0.04	No sex bias	0.3872	0.6129	0.826	1.154
AGAP001226	2R	An:Ae:Cu	320	57.94	0.549	0	0.37	No sex bias	0.9956	0.0043	1.243	0.022
AGAP001227	2R	An:Ae:Cu:Dm	1038	53.53	0.574	0	-0.01	No sex bias	0.4952	0.5042	0.991	1.008
AGAP001228	2R	An:Ae:Cu	162	52.65	0.59	0	-0.58	No sex bias	0.0014	0.9986	0.009	1.179
AGAP001229	2R	An:Ae:Cu:Dm	112	51.95	0.587	0	0.5	No sex bias	0.9991	0.0008	1.15	0.006
AGAP001231	2R	An:Ae:Cu:Dm	647	57.64	0.546	0	-0.37	No sex bias	0.0093	0.9904	0.04	1.292
AGAP001232	2R	An:Ae:Dm	414	42.68	0.719	1	-0.06	No sex bias	0.3045	0.7045	0.686	1.261
AGAP001233	2R	An:Ae:Cu:Dm	448	50.29	0.592	0	-0.53	No sex bias	0.0018	0.998	0.011	1.196
AGAP001234	2R	An:Cu:Dm	2182	42.29	0.709	6	-0.21	No sex bias	0.0651	0.9351	0.197	1.398
AGAP001235	2R	An:Ae:Cu:Dm	355	51.88	0.654	0	0.17	No sex bias	0.9212	0.0783	1.398	0.23
AGAP001236	2R	An:Ae:Cu	578	42.48	0.762	29	-0.7	No sex bias	0.0005	0.9994	0.005	1.131
AGAP001237	2R	An:Ae:Cu:Dm	236	50.14	0.652	0	-0.11	No sex bias	0.208	0.7884	0.505	1.344
AGAP001238	2R	An:Ae:Cu	1619	50.55	0.643	6	0.32	No sex bias	0.9909	0.0091	1.289	0.039
AGAP001239	2R	An:Cu	300	44.76	0.714	26	0.15	No sex bias	0.8958	0.1022	1.397	0.285
AGAP001240	2R	An:Ae:Cu:Dm	497	43.97	0.672	9	-2.94	DOWN	0	0.9999	0	1.005
AGAP001241	2R	An:Ae:Cu	268	44.75	0.71	30	-0.26	No sex bias	0.0374	0.9632	0.124	1.376
AGAP001242	2R	An:Ae:Cu:Dm	248	40.8	0.739	26	0.4	No sex bias	0.9969	0.0031	1.223	0.017
AGAP001243	2R	An:Cu	649	61	0.391	5	0.88	UP	0.9999	0.0001	1.051	0.001
AGAP001249	2R	An:Ae:Cu	268	29.16	0.772	30	0.24	No sex bias	0.9743	0.026	1.352	0.093
AGAP001251	2R	An:Ae:Cu	291	41.94	0.695	30	1.46	UP	0.9999	0	1.018	0.001
AGAP001253	2R	An:Ae:Cu:Dm	349	49.61	0.644	0	0.13	No sex bias	0.8702	0.1288	1.389	0.346
AGAP001255	2R	An:Ae:Cu:Dm	1524	43.18	0.742	2	0.77	No sex bias	0.9998	0.0001	1.067	0.002
AGAP001256	2R	An:Ae:Cu:Dm	667	34.05	0.843	0	-0.04	No sex bias	0.3726	0.6291	0.802	1.174
AGAP001257	2R	An:Ae:Cu:Dm	514	35.58	0.82	0	0.03	No sex bias	0.6126	0.3963	1.149	0.846
AGAP001258	2R	An ONLY	237	54.99	0.504	1	-0.21	No sex bias	0.0661	0.9332	0.199	1.398
AGAP001261	2R	An:Ae:Cu:Dm	621	55.92	0.464	0	-1.97	DOWN	0	0.9999	0	1.016
AGAP001264	2R	An:Ae:Cu	488	50.33	0.631	2	0.16	No sex bias	0.91	0.0889	1.398	0.255
AGAP001265	2R	An:Ae:Cu:Dm	792	50.52	0.668	12	-0.52	No sex bias	0.0025	0.9975	0.014	1.21
AGAP001267	2R	An:Ae:Cu:Dm	930	38.87	0.751	2	0.32	No sex bias	0.9916	0.0083	1.284	0.037
AGAP001268	2R	An:Ae:Cu:Dm	169	47.55	0.602	0	0.06	No sex bias	0.7079	0.2919	1.258	0.667
AGAP001269	2R	An:Ae:Cu	759	47.43	0.695	3	0.25	No sex bias	0.977	0.0226	1.346	0.083
AGAP001270	2R	An:Ae:Cu:Dm	378	55.78	0.572	0	-0.05	No sex bias	0.3429	0.6603	0.751	1.211
AGAP001271	2R	An:Ae:Cu:Dm	2044	48.57	0.624	0	0.11	No sex bias	0.8186	0.1835	1.358	0.461
AGAP001272	2R	An:Ae:Cu:Dm	638	47.2	0.696	2	-0.23	No sex bias	0.0501	0.9495	0.158	1.39
AGAP001273	2R	An:Ae:Cu:Dm	519	39.52	0.767	2	-0.3	No sex bias	0.0222	0.9775	0.081	1.347
AGAP001274	2R	An:Ae:Cu:Dm	150	35.16	0.845	0	-0.77	No sex bias	0.0004	0.9996	0.004	1.114
AGAP001275	2R	An:Ae:Cu:Dm	199	45.22	0.725	0	0.52	No sex bias	0.9992	0.0007	1.145	0.006
AGAP001276	2R	An:Ae:Cu:Dm	475	43.81	0.717	5	-0.62	No sex bias	0.001	0.9989	0.007	1.162
AGAP001277	2R	An:Ae:Cu:Dm	132	35.21	0.852	0	0.45	No sex bias	0.9985	0.0015	1.184	0.009
AGAP001278	2R	An:Ae:Cu:Dm	167	59.37	0.654	0	-0.24	No sex bias	0.0463	0.9531	0.148	1.388
AGAP001279	2R	An:Ae:Cu:Dm	523	32.94	0.877	7	-0.01	No sex bias	0.4863	0.5128	0.98	1.019
AGAP001280	2R	An:Ae:Cu:Dm				4	0.08	No sex bias	0.7438	0.2563	1.294	0.602
AGAP001281	2R	An:Ae:Cu:Dm	433	44.94	0.663	4	0.31	No sex bias	0.9896	0.0105	1.297	0.044
AGAP001283	2R	An:Ae:Cu:Dm	549	42.91	0.691	4	-0.05	No sex bias	0.3635	0.6371	0.786	1.185
AGAP001284	2R	An:Ae:Cu:Dm	453	45.53	0.679	4	-0.41	No sex bias	0.0063	0.9936	0.029	1.266
AGAP001285	2R	An:Ae:Cu:Dm	233	44.81	0.738	2	0.35	No sex bias	0.9937	0.0062	1.265	0.029
AGAP001286	2R	An:Ae:Cu:Dm	935	44.76	0.703	0	-0.29	No sex bias	0.0268	0.9731	0.094	1.358
AGAP001287	2R	An:Cu:Dm	5371	46.7	0.669	0	-0.05	No sex bias	0.3589	0.6384	0.779	1.185
AGAP001291	2R	An:Ae:Cu:Dm	708	41.3	0.729	4	0.43	No sex bias	0.9979	0.002	1.199	0.012
AGAP001294	2R	An:Ae:Cu:Dm	650	48.98	0.621	15	0.49	No sex bias	0.999	0.0009	1.157	0.007
AGAP001296	2R	An:Ae:Cu:Dm	3001	45.48	0.705	11	0.26	No sex bias	0.9798	0.0204	1.338	0.076
AGAP001297	2R	An:Ae:Cu:Dm	380	43.97	0.748	28	-0.06	No sex bias	0.3167	0.6815	0.707	1.236
AGAP001298	2R	An:Ae:Cu:Dm	1050	43.41	0.688	0	0.04	No sex bias	0.624	0.3776	1.163	0.814
AGAP001300	2R	An:Ae:Cu:Dm	179	55.66	0.607	0	-0.11	No sex bias	0.1975	0.8011	0.484	1.355
AGAP001302	2R	An:Ae:Cu:Dm	566	37.22	0.764	3	-0.45	No sex bias	0.004	0.9958	0.021	1.239
AGAP001304	2R	An:Ae:Cu	483	54.26	0.612	20	0.49	No sex bias	0.999	0.0009	1.16	0.007
AGAP001306	2R	An:Ae:Cu:Dm	169	38.39	0.869	0	-0.3	No sex bias	0.0212	0.9789	0.078	1.343
AGAP001307	2R	An:Ae:Cu:Dm	304	41.58	0.741	0	0.24	No sex bias	0.9728	0.0265	1.355	0.094
AGAP001308	2R	An:Ae:Cu:Dm	560	38.72	0.826	0	0.05	No sex bias	0.6544	0.3487	1.198	0.767
AGAP001310	2R	An:Ae:Cu:Dm	287	51.35	0.605	0	-0.25	No sex bias	0.0418	0.9585	0.136	1.382
AGAP001311	2R	An:Ae:Cu:Dm	131	53.99	0.54	0	-0.88	No sex bias	0.0002	0.9997	0.003	1.09
AGAP001312	2R	An:Ae:Cu:Dm	329	40.87	0.734	3	-0.52	No sex bias	0.0022	0.9978	0.013	1.203
AGAP001313	2R	An:Ae:Cu:Dm	189	33.87	0.895	3	-0.67	No sex bias	0.0007	0.9992	0.006	1.148
AGAP001315	2R	An:Ae:Cu:Dm	1171	48.07	0.638	2	0.36	No sex bias	0.9952	0.0047	1.248	0.023
AGAP001316	2R	An ONLY	242	58.67	0.513	0	0.42	No sex bias	0.9979	0.0021	1.2	0.012
AGAP001318	2R	An:Ae:Cu:Dm	395	43.3	0.655	3	-0.08	No sex bias	0.2594	0.7403	0.604	1.298
AGAP001319	2R	An:Dm	535	38.34	0.784	1	0.35	No sex bias	0.9944	0.0056	1.258	0.027
AGAP001320	2R	An:Ae:Cu:Dm	1104	41.04	0.731	0	-0.33	No sex bias	0.0155	0.9847	0.06	1.322
AGAP001321	2R	An:Ae:Cu:Dm	204	43.55	0.724	0	-0.34	No sex bias	0.0141	0.9861	0.056	1.317
AGAP001322	2R	An:Ae:Cu:Dm	932	46.54	0.667	0	0.44	No sex bias	0.9983	0.0016	1.19	0.01
AGAP001324	2R	An:Ae:Cu:Dm	1295	42.78	0.704	0	-0.34	No sex bias	0.0145	0.9858	0.057	1.318
AGAP001325	2R	An:Ae:Cu:Dm	195	38.04	0.818	0	0.12	No sex bias	0.8342	0.1652	1.37	0.422
AGAP001326	2R	An:Ae:Cu:Dm	205	47.17	0.685	0	-0.02	No sex bias	0.4384	0.5586	0.907	1.083
AGAP001328	2R	An:Ae:Cu:Dm	1279	52.11	0.598	0	-0.02	No sex bias	0.4385	0.5611	0.907	1.086
AGAP001329	2R	An:Ae:Cu	133	39.3	0.656	2	-0.04	No sex bias	0.3917	0.6172	0.833	1.16
AGAP001330	2R	An:Ae:Cu:Dm	1359	53.01	0.619	2	0.17	No sex bias	0.9269	0.0726	1.397	0.216
AGAP001333	2R	An:Ae:Cu	651	41.53	0.777	20	-0.46	No sex bias	0.0039	0.9959	0.02	1.237
AGAP001334	2R	An:Ae:Cu:Dm	376	45.92	0.637	0	-0.46	No sex bias	0.0039	0.996	0.02	1.236
AGAP001335	2R	An:Ae:Cu:Dm				1	0.55	No sex bias	0.9994	0.0005	1.132	0.005
AGAP001336	2R	An:Ae:Cu:Dm	521	34.03	0.838	2	0.72	No sex bias	0.9998	0.0002	1.08	0.002
AGAP001337	2R	An:Ae:Cu:Dm	721	42.17	0.726	2	0.7	No sex bias	0.9998	0.0002	1.082	0.002
AGAP001338	2R	An:Ae:Cu:Dm	1185	45.74	0.675	13	-0.22	No sex bias	0.0544	0.9469	0.169	1.393
AGAP001339	2R	An:Ae:Cu:Dm	522	40.95	0.786	0	-0.02	No sex bias	0.4494	0.5465	0.924	1.066
AGAP001340	2R	An ONLY	300	50.5	0.613	0	-1.15	DOWN	0.0001	0.9999	0.001	1.05
AGAP001341	2R	An:Ae:Cu:Dm	456	39.79	0.768	0	-0.47	No sex bias	0.003	0.9969	0.016	1.223
AGAP001342	2R	An:Ae:Cu:Dm	223	54.02	0.604	0	-0.22	No sex bias	0.0565	0.9429	0.175	1.394
AGAP001343	2R	An:Ae:Cu	491	41.15	0.789	15	0.8	No sex bias	0.9998	0.0001	1.065	0.002
AGAP001344	2R	An:Ae:Cu:Dm	605	54.81	0.616	9	0.16	No sex bias	0.9135	0.0862	1.399	0.248
AGAP001345	2R	An:Ae:Cu:Dm	709	30	0.89	19	0.05	No sex bias	0.6814	0.3157	1.23	0.71
AGAP001346	2R	An:Ae	212	42.38	0.676	3	-0.5	No sex bias	0.0026	0.9973	0.015	1.213
AGAP001347	2R	An:Ae:Cu:Dm	505	47.7	0.64	0	0.2	No sex bias	0.9526	0.0481	1.384	0.154
AGAP001348	2R	An:Ae:Cu	431	49.61	0.656	21	0.03	No sex bias	0.6002	0.3989	1.132	0.849
AGAP001349	2R	An:Ae:Cu:Dm	243	49.37	0.727	0	0.01	No sex bias	0.5441	0.4553	1.059	0.935
AGAP001350	2R	An:Ae:Cu	306	40.43	0.761	0	-0.01	No sex bias	0.4715	0.5257	0.959	1.036
AGAP001351	2R	An ONLY	82	44.12	0.675	0	0.09	No sex bias	0.7987	0.2084	1.343	0.511
AGAP001352	2R	An ONLY	256	48.43	0.627	3	-0.18	No sex bias	0.0951	0.9057	0.268	1.403
AGAP001354	2R	An ONLY	252	50.14	0.568	3	0.06	No sex bias	0.7123	0.2854	1.264	0.655
AGAP001355	2R	An:Cu	241	39.33	0.691	3	-0.01	No sex bias	0.4802	0.5237	0.97	1.033
AGAP001356	2R	An:Ae:Cu	738	39.98	0.794	30	0.66	No sex bias	0.9997	0.0002	1.092	0.002
AGAP001358	2R	An:Ae:Cu:Dm	779	41.46	0.74	1	0.18	No sex bias	0.9343	0.066	1.396	0.199
AGAP001361	2R	An:Ae:Cu:Dm	710	54.23	0.547	29	-0.27	No sex bias	0.0292	0.9704	0.101	1.365
AGAP001362	2R	An:Ae:Cu:Dm	943	44.25	0.691	4	-0.25	No sex bias	0.0379	0.9614	0.126	1.379
AGAP001363	2R	An:Ae:Cu:Dm	645	39.91	0.745	0	-0.2	No sex bias	0.0741	0.9258	0.218	1.4
AGAP001364	2R	An:Ae:Cu:Dm	89	61	0.678	0	-0.23	No sex bias	0.0467	0.9534	0.149	1.388
AGAP001365	2R	An:Ae:Cu	609	51.07	0.628	29	0.26	No sex bias	0.9779	0.0219	1.343	0.081
AGAP001366	2R	An:Ae:Cu	564	45.5	0.703	29	0.22	No sex bias	0.9621	0.037	1.375	0.123
AGAP001367	2R	An:Ae:Cu:Dm	426	50.6	0.658	2	0.58	No sex bias	0.9995	0.0004	1.118	0.004
AGAP001368	2R	An:Ae:Cu:Dm	679	34.21	0.847	0	0.15	No sex bias	0.8984	0.1015	1.398	0.284
AGAP001369	2R	An:Ae:Cu:Dm	1152	33.85	0.844	0	-0.12	No sex bias	0.2025	0.7973	0.493	1.351
AGAP001372	2R	An:Ae:Cu:Dm	261	47.16	0.651	0	0.23	No sex bias	0.9655	0.0345	1.369	0.117
AGAP001373	2R	An:Ae:Cu:Dm	580	42.84	0.649	3	0.05	No sex bias	0.6876	0.3117	1.236	0.703
AGAP001375	2R	An:Ae:Cu:Dm				16	-0.33	No sex bias	0.016	0.9839	0.062	1.325
AGAP001380	2R	An:Ae:Cu:Dm	246	53.08	0.614	0	-1.52	DOWN	0	0.9999	0.001	1.027
AGAP001381	2R	An:Ae:Cu:Dm	1894	39.27	0.719	9	-0.56	No sex bias	0.0016	0.9984	0.01	1.187
AGAP001382	2R	An:Ae	117	50.03	0.587	0	0.37	No sex bias	0.9958	0.0041	1.24	0.021
AGAP001384	2R	An:Ae:Cu:Dm	354	29.54	0.915	24	0.11	No sex bias	0.8182	0.1811	1.358	0.456
AGAP001386	2R	An:Ae:Dm	2529	46.42	0.68	0	-0.6	No sex bias	0.0011	0.9988	0.008	1.167
AGAP001387	2R	An:Dm	167	42.3	0.703	0	-0.74	No sex bias	0.0005	0.9995	0.004	1.123
AGAP001388	2R	An:Ae:Dm	287	58.84	0.514	1	0.91	UP	0.9999	0.0001	1.048	0.001
AGAP001389	2R	An:Ae:Cu:Dm	332	52.01	0.587	2	0.32	No sex bias	0.9912	0.0089	1.287	0.039
AGAP001390	2R	An:Ae:Cu	360	46	0.713	2	0.99	UP	0.9999	0.0001	1.042	0.001
AGAP001391	2R	An:Cu:Dm	487	44.9	0.737	1	-0.56	No sex bias	0.0015	0.9984	0.009	1.182
AGAP001392	2R	An:Ae	234	61	0.509	0	0.37	No sex bias	0.9954	0.0045	1.246	0.023
AGAP001393	2R	An:Ae:Cu:Dm	183	49.89	0.667	0	-0.42	No sex bias	0.0055	0.9944	0.026	1.257
AGAP001394	2R	An:Ae:Cu:Dm	214	45.78	0.675	1	0.42	No sex bias	0.9976	0.0024	1.208	0.014
AGAP001395	2R	An:Ae:Cu:Dm				28	0.69	No sex bias	0.9998	0.0002	1.088	0.002
AGAP001396	2R	An:Ae:Cu:Dm	347	39.82	0.773	2	-0.04	No sex bias	0.3721	0.6236	0.802	1.166
AGAP001398	2R	An:Ae:Cu:Dm	219	57.8	0.575	0	1.57	UP	0.9999	0	1.015	0.001
AGAP001399	2R	An:Ae:Cu:Dm	960	35.91	0.818	2	-0.42	No sex bias	0.0062	0.9936	0.029	1.267
AGAP001400	2R	An:Ae:Dm	232	56.58	0.628	0	0.02	No sex bias	0.5831	0.4146	1.11	0.874
AGAP001401	2R	An:Ae:Cu:Dm	214	51.38	0.634	0	-0.47	No sex bias	0.0033	0.9966	0.018	1.227
AGAP001402	2R	An:Ae:Cu:Dm	803	40.94	0.753	0	-0.34	No sex bias	0.0137	0.9862	0.055	1.316
AGAP001403	2R	An:Ae:Cu:Dm	195	41.52	0.809	7	1.06	UP	0.9999	0	1.036	0.001
AGAP001405	2R	An:Ae:Cu	339	43.73	0.707	9	0.1	No sex bias	0.8134	0.185	1.354	0.464
AGAP001406	2R	An:Ae:Cu:Dm	383	54.56	0.557	0	-0.76	No sex bias	0.0004	0.9996	0.004	1.116
AGAP001407	2R	An:Ae:Cu:Dm	393	38.47	0.693	25	-0.47	No sex bias	0.0029	0.9969	0.016	1.222
AGAP001408	2R	An:Ae:Cu:Dm	124	35.52	0.85	0	-0.85	No sex bias	0.0002	0.9997	0.003	1.097
AGAP001409	2R	An:Ae:Cu	154	47.93	0.676	4	-1.37	DOWN	0	0.9999	0.001	1.033
AGAP001410	2R	An:Ae:Cu:Dm				9	0.38	No sex bias	0.9961	0.0039	1.236	0.02
AGAP001411	2R	An:Ae:Cu:Dm	267	47.97	0.664	0	-0.19	No sex bias	0.0746	0.9237	0.219	1.402
AGAP001412	2R	An:Ae:Cu:Dm	510	36.93	0.83	0	0.13	No sex bias	0.8611	0.1378	1.385	0.365
AGAP001414	2R	An:Ae:Cu:Dm	510	41.04	0.745	1	-0.02	No sex bias	0.4342	0.563	0.901	1.088
AGAP001415	2R	An:Ae:Cu:Dm	888	44.18	0.732	1	0.14	No sex bias	0.8822	0.1162	1.394	0.317
AGAP001416	2R	An:Ae:Cu:Dm	213	35.08	0.806	1	1.89	UP	0.9999	0	1.011	0
AGAP001417	2R	An:Ae:Cu:Dm	119	48.22	0.598	0	0.29	No sex bias	0.9862	0.0139	1.314	0.056
AGAP001418	2R	An:Ae:Cu:Dm	807	38.71	0.784	0	0.01	No sex bias	0.5582	0.44	1.079	0.913
AGAP001419	2R	An:Ae:Cu:Dm	533	55.24	0.515	1	0.7	No sex bias	0.9998	0.0002	1.082	0.002
AGAP001420	2R	An:Ae:Cu:Dm	256	31.72	0.864	1	0.89	UP	0.9999	0.0001	1.051	0.001
AGAP001421	2R	An:Ae:Cu:Dm	613	34.83	0.837	0	-0.93	No sex bias	0.0002	0.9998	0.002	1.082
AGAP001423	2R	An:Ae:Cu:Dm	591	34.49	0.825	0	-1.8	DOWN	0	0.9999	0.001	1.021
AGAP001424	2R	An:Ae:Cu:Dm	801	30.68	0.886	4	-0.46	No sex bias	0.0034	0.9964	0.018	1.229
AGAP001425	2R	An:Ae:Cu:Dm	340	53.41	0.584	12	0.33	No sex bias	0.9923	0.0076	1.279	0.034
AGAP001426	2R	An:Ae:Cu:Dm	313	47.48	0.658	0	-0.13	No sex bias	0.1718	0.8254	0.433	1.37
AGAP001427	2R	An:Ae:Cu:Dm	2908	48.86	0.654	0	0.4	No sex bias	0.9971	0.0029	1.217	0.016
AGAP001428	2R	An:Ae	181	48.54	0.682	0	-0.08	No sex bias	0.2773	0.7214	0.637	1.279
AGAP001432	2R	An:Ae:Cu:Dm	382	39.57	0.787	0	0.01	No sex bias	0.5308	0.4691	1.042	0.957
AGAP001434	2R	An:Ae:Cu:Dm	458	43.55	0.714	10	-0.45	No sex bias	0.004	0.9959	0.02	1.237
AGAP001435	2R	An:Ae:Cu:Dm	372	39.53	0.777	0	1	UP	0.9999	0	1.04	0.001
AGAP001438	2R	An:Ae:Dm	454	46.62	0.525	0	-0.43	No sex bias	0.0049	0.9949	0.024	1.252
AGAP001439	2R	An:Cu				1	-0.06	No sex bias	0.3127	0.6833	0.699	1.238
AGAP001440	2R	An:Ae:Cu:Dm	417	34.85	0.8	1	-0.3	No sex bias	0.0222	0.9773	0.081	1.349
AGAP001441	2R	An:Ae:Cu:Dm	330	45.51	0.697	1	0.06	No sex bias	0.6967	0.3047	1.246	0.69
AGAP001442	2R	An:Ae:Cu:Dm	358	47.79	0.646	0	-0.63	No sex bias	0.001	0.9989	0.007	1.16
AGAP001443	2R	An:Ae:Cu:Dm	405	54.66	0.575	15	0.47	No sex bias	0.9988	0.0011	1.167	0.008
AGAP001444	2R	An:Ae:Cu:Dm	523	37.42	0.823	1	-0.11	No sex bias	0.2084	0.791	0.506	1.346
AGAP001446	2R	An:Ae:Cu:Dm	1335	44.46	0.717	0	0.1	No sex bias	0.7955	0.2028	1.341	0.499
AGAP001447	2R	An:Ae:Cu:Dm	340	43.37	0.744	2	-0.25	No sex bias	0.0403	0.9602	0.132	1.382
AGAP001448	2R	An:Ae:Cu:Dm	300	41.2	0.734	5	0.05	No sex bias	0.6824	0.3192	1.23	0.715
AGAP001449	2R	An:Ae:Cu:Dm	247	47.98	0.688	1	0.24	No sex bias	0.971	0.0289	1.36	0.101
AGAP001450	2R	An:Ae:Cu:Dm	324	38.79	0.785	0	0.03	No sex bias	0.6178	0.3847	1.156	0.826
AGAP001451	2R	An:Ae:Cu:Dm	2115	52.23	0.595	3	0.01	No sex bias	0.5538	0.4448	1.074	0.92
AGAP001452	2R	An:Ae:Cu:Dm	412	48.21	0.666	1	-0.24	No sex bias	0.0412	0.9579	0.134	1.383
AGAP001454	2R	An:Ae:Cu:Dm	211	41.19	0.765	0	-0.4	No sex bias	0.0059	0.9941	0.028	1.26
AGAP001455	2R	An:Ae:Cu:Dm	2254	55.47	0.54	10	-0.04	No sex bias	0.401	0.5981	0.848	1.135
AGAP001459	2R	An:Ae:Cu:Dm	188	37.46	0.744	0	-0.74	No sex bias	0.0004	0.9995	0.004	1.119
AGAP001460	2R	An:Ae:Cu:Dm	603	41.92	0.706	0	-0.17	No sex bias	0.1048	0.8947	0.29	1.402
AGAP001461	2R	An:Ae:Cu:Dm	298	43.46	0.678	0	-0.26	No sex bias	0.037	0.9635	0.123	1.375
AGAP001462	2R	An:Cu	615	38.41	0.739	0	-0.33	No sex bias	0.0164	0.9834	0.063	1.327
AGAP001463	2R	An:Ae:Cu:Dm	684	44.31	0.728	1	0	No sex bias	0.4974	0.5087	0.994	1.013
AGAP001464	2R	An:Ae:Cu	967	38.44	0.793	1	-0.48	No sex bias	0.0029	0.997	0.016	1.22
AGAP001466	2R	An:Ae:Cu				0	0.09	No sex bias	0.7715	0.2287	1.32	0.55
AGAP001468	2R	An:Ae:Cu	1001	40.74	0.762	4	0.32	No sex bias	0.9914	0.0085	1.286	0.037
AGAP001469	2R	An:Ae:Cu:Dm	1182	47.67	0.662	2	-0.11	No sex bias	0.2023	0.7971	0.494	1.351
AGAP001470	2R	An ONLY	724	47.02	0.713	4	0.26	No sex bias	0.9783	0.0215	1.342	0.079
AGAP001471	2R	An:Ae:Cu:Dm	568	46.38	0.735	24	0.12	No sex bias	0.8487	0.1498	1.379	0.39
AGAP001472	2R	An:Ae:Cu:Dm	1305	49.58	0.663	0	0.08	No sex bias	0.7718	0.2278	1.321	0.548
AGAP001473	2R	An:Ae:Cu:Dm	673	40.69	0.78	1	0.47	No sex bias	0.9987	0.0012	1.171	0.008
AGAP001474	2R	An:Ae:Cu:Dm	106	42.31	0.706	0	0.61	No sex bias	0.9996	0.0003	1.108	0.003
AGAP001475	2R	An:Ae:Cu:Dm	1080	51.51	0.601	0	-0.15	No sex bias	0.126	0.872	0.337	1.395
AGAP001476	2R	An:Ae:Dm	371	45.65	0.727	5	0.12	No sex bias	0.8476	0.152	1.377	0.395
AGAP001477	2R	An:Ae:Cu:Dm	431	43.69	0.738	5	-1.1	DOWN	0.0001	0.9999	0.001	1.059
AGAP001478	2R	An:Ae:Cu:Dm	967	44.15	0.726	13	0.13	No sex bias	0.868	0.1314	1.388	0.351
AGAP001480	2R	An:Ae:Dm	1312	47.09	0.665	0	0.17	No sex bias	0.9151	0.0832	1.399	0.241
AGAP001481	2R	An:Ae:Cu:Dm				0	0.04	No sex bias	0.6508	0.3495	1.194	0.767
AGAP001482	2R	An:Ae:Cu:Dm	1058	37.88	0.802	5	0.33	No sex bias	0.9922	0.008	1.279	0.035
AGAP001484	2R	An:Ae:Cu:Dm	415	47.96	0.655	2	-0.14	No sex bias	0.136	0.8628	0.358	1.391
AGAP001485	2R	An:Ae:Dm	810	44.83	0.702	24	0.07	No sex bias	0.736	0.2712	1.286	0.63
AGAP001486	2R	An:Ae:Cu:Dm	1000	40.28	0.776	0	0.25	No sex bias	0.9774	0.0227	1.344	0.083
AGAP001487	2R	An:Ae:Cu:Dm	374	56.17	0.478	5	0.48	No sex bias	0.9987	0.0012	1.171	0.008
AGAP001488	2R	An:Ae:Cu:Dm	359	30.55	0.902	5	0.36	No sex bias	0.9949	0.0049	1.251	0.024
AGAP001490	2R	An:Ae:Cu:Dm	490	43.67	0.727	0	-0.38	No sex bias	0.0085	0.9912	0.037	1.287
AGAP001491	2R	An:Ae:Cu:Dm	239	43.38	0.735	10	-0.06	No sex bias	0.3251	0.6732	0.721	1.228
AGAP001492	2R	An:Ae:Dm	571	48.36	0.668	1	-0.28	No sex bias	0.03	0.9703	0.103	1.365
AGAP001496	2R	An:Ae:Cu:Dm	1105	46.13	0.69	1	0.43	No sex bias	0.9979	0.002	1.2	0.012
AGAP001497	2R	An:Ae:Cu:Dm	923	35.86	0.82	6	-0.04	No sex bias	0.3813	0.6201	0.816	1.163
AGAP001498	2R	An:Dm	505	45.56	0.702	2	0.17	No sex bias	0.9208	0.0811	1.398	0.237
AGAP001499	2R	An:Dm				2	0.47	No sex bias	0.9987	0.0012	1.174	0.008
AGAP001500	2R	An:Ae:Dm	771	50.2	0.632	0	-0.14	No sex bias	0.1335	0.8649	0.353	1.392
AGAP001501	2R	An:Ae:Cu	365	49.61	0.628	3	0.15	No sex bias	0.8882	0.1109	1.395	0.305
AGAP001502	2R	An:Ae:Cu	102	34.97	0.788	0	-1.07	No sex bias	0.0001	0.9998	0.002	1.061
AGAP001503	2R	An:Ae:Cu:Dm	591	48.1	0.611	0	-0.4	No sex bias	0.0066	0.9932	0.03	1.27
AGAP001504	2R	An:Ae:Cu:Dm	170	52.83	0.656	0	0.72	No sex bias	0.9998	0.0002	1.08	0.002
AGAP001505	2R	An:Ae:Cu:Dm	248	35.92	0.84	3	-0.12	No sex bias	0.1745	0.8269	0.439	1.371
AGAP001506	2R	An:Ae:Cu:Dm	348	39.44	0.744	29	0.36	No sex bias	0.9949	0.0051	1.252	0.025
AGAP001507	2R	An:Ae:Cu:Dm	728	38.37	0.786	0	-0.71	No sex bias	0.0005	0.9994	0.004	1.128
AGAP001508	2R	An:Ae	134	38.89	0.649	5	1.03	UP	0.9999	0	1.038	0.001
AGAP001509	2R	An:Ae:Cu	223	38.09	0.615	5	-0.14	No sex bias	0.1388	0.8619	0.365	1.39
AGAP001512	2R	An:Ae:Cu:Dm	650	36.05	0.81	0	-0.13	No sex bias	0.1573	0.8426	0.404	1.38
AGAP001514	2R	An:Ae:Cu:Dm	706	41.2	0.672	0	-0.29	No sex bias	0.0231	0.9774	0.084	1.348
AGAP001515	2R	An:Ae:Cu:Dm	576	43.98	0.661	0	0.57	No sex bias	0.9995	0.0005	1.124	0.004
AGAP001518	2R	An:Ae:Cu:Dm	1632	53.38	0.572	0	-0.08	No sex bias	0.2695	0.7324	0.622	1.291
AGAP001519	2R	An:Ae:Cu:Dm	2175	38.29	0.762	6	-0.31	No sex bias	0.0192	0.9817	0.072	1.334
AGAP001520	2R	An:Ae:Cu:Dm	518	42.4	0.774	1	0.41	No sex bias	0.9975	0.0024	1.209	0.014
AGAP001522	2R	An:Ae:Cu:Dm	446	40.95	0.714	0	-0.62	No sex bias	0.001	0.9989	0.007	1.164
AGAP001523	2R	An:Ae:Cu	1617	50.85	0.618	11	0.01	No sex bias	0.5641	0.4371	1.086	0.908
AGAP001525	2R	An:Ae	533	52.46	0.537	2	-1.03	No sex bias	0.0001	0.9998	0.002	1.069
AGAP001526	2R	An:Ae:Cu:Dm	553	50.54	0.633	0	-1.04	No sex bias	0.0001	0.9998	0.002	1.068
AGAP001527	2R	An:Ae:Cu:Dm	2135	42.93	0.721	4	-0.13	No sex bias	0.1686	0.8313	0.427	1.374
AGAP001528	2R	An:Ae:Cu:Dm	165	41.56	0.571	0	-0.28	No sex bias	0.0286	0.9706	0.1	1.364
AGAP001529	2R	An:Ae:Dm	221	37.11	0.614	4	-1.36	DOWN	0	0.9999	0.001	1.035
AGAP001530	2R	An:Ae:Cu	283	52.51	0.609	0	0.14	No sex bias	0.8755	0.1236	1.391	0.334
AGAP001531	2R	An:Ae:Cu:Dm	611	43.65	0.779	10	0.13	No sex bias	0.8678	0.1317	1.388	0.352
AGAP001533	2R	An:Ae:Cu:Dm	1375	43.26	0.723	0	-0.13	No sex bias	0.1621	0.8374	0.413	1.379
AGAP001536	2R	An:Ae:Cu:Dm	761	52.97	0.644	1	0.25	No sex bias	0.9785	0.0219	1.341	0.081
AGAP001537	2R	An:Ae:Cu:Dm	911	52.46	0.584	2	-0.17	No sex bias	0.1023	0.8957	0.284	1.402
AGAP001538	2R	An ONLY	409	44.98	0.596	5	-0.31	No sex bias	0.0207	0.9787	0.076	1.344
AGAP001541	2R	An:Ae:Cu	484	41.02	0.757	1	0.61	No sex bias	0.9996	0.0003	1.107	0.003
AGAP001543	2R	An:Ae:Cu	178	29.61	0.881	11	0.11	No sex bias	0.8233	0.1776	1.362	0.449
AGAP001544	2R	An:Ae:Cu	518	35.2	0.868	1	-0.34	No sex bias	0.0129	0.9872	0.052	1.311
AGAP001545	2R	An:Ae:Cu:Dm	196	37.85	0.824	1	-0.98	No sex bias	0.0001	0.9998	0.002	1.076
AGAP001546	2R	An:Ae:Cu:Dm	688	51.37	0.596	24	0.31	No sex bias	0.9899	0.01	1.294	0.042
AGAP001548	2R	An:Ae:Cu:Dm	65	43.39	0.787	0	-0.38	No sex bias	0.0086	0.9913	0.037	1.285
AGAP001549	2R	An:Ae:Cu:Dm	825	48.19	0.671	0	-0.4	No sex bias	0.0069	0.9929	0.032	1.273
AGAP001550	2R	An:Ae:Cu:Dm	596	46.07	0.693	16	1.04	UP	0.9999	0	1.037	0.001
AGAP001552	2R	An:Ae	451	46.33	0.641	17	-0.24	No sex bias	0.0445	0.9555	0.143	1.387
AGAP001553	2R	An:Ae:Cu	318	51.66	0.538	17	-0.44	No sex bias	0.0043	0.9955	0.022	1.244
AGAP001554	2R	An:Ae:Cu:Dm	624	45.95	0.715	47	0.13	No sex bias	0.8713	0.1279	1.389	0.344
AGAP001555	2R	An:Ae:Cu:Dm	652	47.83	0.674	1	-0.06	No sex bias	0.3308	0.6764	0.731	1.232
AGAP001556	2R	An:Ae:Cu:Dm	155	39.91	0.733	4	0.05	No sex bias	0.6648	0.3341	1.211	0.741
AGAP001558	2R	An:Ae:Cu:Dm	613	40.72	0.759	4	0.17	No sex bias	0.9219	0.0772	1.397	0.227
AGAP001559	2R	An:Ae:Cu:Dm	1201	34.83	0.826	1	0.06	No sex bias	0.7086	0.2879	1.259	0.659
AGAP001560	2R	An:Ae:Cu:Dm	339	48.41	0.673	15	0.04	No sex bias	0.6474	0.3523	1.19	0.772
AGAP001561	2R	An:Ae:Cu:Dm	405	46.22	0.701	0	-0.18	No sex bias	0.0869	0.913	0.249	1.404
AGAP001562	2R	An:Ae:Cu	696	37.89	0.806	0	0.23	No sex bias	0.9682	0.0324	1.364	0.111
AGAP001563	2R	An:Ae:Cu:Dm	556	39.81	0.756	4	-0.57	No sex bias	0.0015	0.9984	0.01	1.183
AGAP001564	2R	An:Ae:Cu:Dm	1040	44.11	0.7	0	-0.39	No sex bias	0.0082	0.9916	0.036	1.283
AGAP001566	2R	An:Ae:Cu:Dm	3390	47.01	0.682	0	0.18	No sex bias	0.927	0.0724	1.396	0.215
AGAP001568	2R	An:Ae:Cu:Dm	616	33.41	0.884	0	0.19	No sex bias	0.9468	0.0524	1.39	0.165
AGAP001569	2R	An:Ae:Cu:Dm	161	35.46	0.772	16	0.52	No sex bias	0.9992	0.0007	1.145	0.006
AGAP001570	2R	An:Ae:Cu:Dm	833	53.98	0.561	0	1.02	UP	0.9999	0	1.039	0.001
AGAP001576	2R	An ONLY	136	61	0.485	0	0.38	No sex bias	0.9959	0.004	1.238	0.02
AGAP001577	2R	An:Ae:Cu:Dm	584	42.64	0.742	0	0.25	No sex bias	0.9783	0.0217	1.342	0.08
AGAP001578	2R	An ONLY	230	57.87	0.527	0	0.25	No sex bias	0.9756	0.0248	1.349	0.089
AGAP001580	2R	An ONLY	85	52.66	0.418	0	0.45	No sex bias	0.9983	0.0016	1.187	0.01
AGAP001581	2R	An:Ae:Cu:Dm	677	43.47	0.733	0	-0.53	No sex bias	0.0019	0.998	0.011	1.197
AGAP001582	2R	An:Cu	814	57.59	0.374	5	0.73	No sex bias	0.9998	0.0001	1.075	0.002
AGAP001583	2R	An:Ae:Cu:Dm	1723	40.96	0.77	0	0.05	No sex bias	0.6502	0.3512	1.193	0.771
AGAP001584	2R	An:Ae:Cu:Dm	153	47.54	0.739	0	0.05	No sex bias	0.6645	0.3338	1.211	0.741
AGAP001585	2R	An:Ae:Cu:Dm	275	46.62	0.71	0	-0.46	No sex bias	0.0036	0.9962	0.019	1.234
AGAP001586	2R	An:Ae:Cu:Dm	299	39.49	0.737	0	0.31	No sex bias	0.9896	0.0104	1.297	0.044
AGAP001587	2R	An:Ae:Cu:Dm	832	34.67	0.848	3	0.06	No sex bias	0.6888	0.3128	1.237	0.705
AGAP001588	2R	An:Ae:Cu:Dm	809	33.19	0.827	3	-1.29	DOWN	0	0.9999	0.001	1.039
AGAP001589	2R	An:Ae:Cu:Dm	352	49.24	0.673	0	-0.37	No sex bias	0.0096	0.9899	0.041	1.294
AGAP001590	2R	An:Cu:Dm	1206	41.39	0.769	0	-0.04	No sex bias	0.3779	0.6178	0.81	1.16
AGAP001591	2R	An:Ae:Cu:Dm	1897	46.84	0.658	28	0.32	No sex bias	0.991	0.009	1.288	0.039
AGAP001592	2R	An:Ae:Dm	424	40.38	0.784	22	0.23	No sex bias	0.9684	0.0315	1.364	0.109
AGAP001593	2R	An:Ae:Dm	320	36.78	0.857	22	-0.18	No sex bias	0.0956	0.9041	0.268	1.403
AGAP001594	2R	An:Ae:Cu:Dm	472	37.2	0.821	1	0.84	No sex bias	0.9998	0.0001	1.058	0.002
AGAP001595	2R	An:Ae:Cu:Dm	57	33.53	0.679	0	-0.87	No sex bias	0.0002	0.9997	0.003	1.092
AGAP001596	2R	An:Ae:Cu:Dm	279	51.21	0.717	11	0.04	No sex bias	0.6267	0.375	1.166	0.81
AGAP001597	2R	An:Ae:Cu:Dm	617	39.82	0.822	7	0.42	No sex bias	0.9976	0.0024	1.208	0.014
AGAP001599	2R	An ONLY	209	54.96	0.584	0	1.14	UP	0.9999	0	1.027	0.001
AGAP001600	2R	An ONLY	569	50.02	0.584	9	-0.43	No sex bias	0.0051	0.9949	0.025	1.251
AGAP001601	2R	An:Ae:Cu	567	42.19	0.74	9	0.21	No sex bias	0.9546	0.0445	1.383	0.144
AGAP001602	2R	An:Ae:Cu:Dm	576	41.62	0.761	11	0.25	No sex bias	0.9756	0.0246	1.349	0.089
AGAP001603	2R	An:Ae:Cu:Dm	153	45.32	0.651	0	2.63	UP	0.9999	0	1.006	0.001
AGAP001604	2R	An:Ae:Cu:Dm	1940	48.27	0.658	5	-0.07	No sex bias	0.2857	0.7162	0.652	1.275
AGAP001606	2R	An:Ae:Cu:Dm	1345	35.96	0.849	0	-0.06	No sex bias	0.3298	0.6711	0.729	1.225
AGAP001608	2R	An:Ae:Cu:Dm	1647	46.94	0.686	0	0.12	No sex bias	0.8416	0.1579	1.373	0.407
AGAP001609	2R	An:Ae:Cu:Dm	603	41.54	0.747	1	0.06	No sex bias	0.6888	0.3151	1.237	0.709
AGAP001611	2R	An:Ae:Cu:Dm	383	46.3	0.662	0	0	No sex bias	0.5092	0.4875	1.011	0.984
AGAP001612	2R	An:Ae:Cu:Dm	836	40.76	0.761	25	0.35	No sex bias	0.9938	0.0061	1.264	0.028
AGAP001613	2R	An:Ae:Cu:Dm	344	40.18	0.768	0	-0.27	No sex bias	0.0332	0.9673	0.113	1.37
AGAP001616	2R	An ONLY	98	52.24	0.495	0	0.14	No sex bias	0.8857	0.1143	1.395	0.313
AGAP001617	2R	An:Ae:Cu:Dm	208	48.74	0.687	24	0.14	No sex bias	0.8805	0.1182	1.394	0.322
AGAP001618	2R	An:Ae:Cu:Dm	426	36.39	0.834	1	0.02	No sex bias	0.5869	0.4123	1.116	0.87
AGAP001620	2R	An:Ae:Cu:Dm	231	52.43	0.618	1	4.21	UP	0.9999	0	1.003	0
AGAP001621	2R	An:Ae:Cu:Dm	261	48.31	0.661	0	-1.65	DOWN	0	0.9999	0.001	1.023
AGAP001622	2R	An:Ae:Cu:Dm	213	32.97	0.795	16	0.32	No sex bias	0.991	0.0088	1.289	0.038
AGAP001624	2R	An:Ae:Cu:Dm	391	35.83	0.803	0	0.65	No sex bias	0.9997	0.0002	1.098	0.003
AGAP001627	2R	An:Ae:Cu:Dm	498	42.91	0.744	12	-1.25	DOWN	0	0.9999	0.001	1.042
AGAP001628	2R	An:Ae:Dm	373	60.67	0.478	4	-0.63	No sex bias	0.0009	0.999	0.007	1.157
AGAP001629	2R	An:Ae:Cu:Dm	277	53.07	0.564	0	-0.3	No sex bias	0.0225	0.9771	0.082	1.35
AGAP001630	2R	An:Ae:Cu:Dm	248	33.2	0.87	0	0.68	No sex bias	0.9997	0.0002	1.088	0.002
AGAP001633	2R	An:Ae:Cu:Dm	8141	31.76	0.862	15	0.08	No sex bias	0.7604	0.2368	1.31	0.565
AGAP001634	2R	An:Ae:Cu:Dm	655	35.83	0.844	16	-0.07	No sex bias	0.3007	0.7009	0.68	1.257
AGAP001635	2R	An:Ae:Cu:Dm	619	41.23	0.78	16	-0.18	No sex bias	0.0823	0.9152	0.238	1.403
AGAP001636	2R	An:Ae:Cu:Dm	816	43.25	0.726	24	0	No sex bias	0.5147	0.4846	1.019	0.979
AGAP001637	2R	An:Ae:Cu	206	46.31	0.619	0	1.65	UP	0.9999	0	1.015	0
AGAP001638	2R	An:Ae:Cu:Dm	690	48.04	0.699	2	-0.55	No sex bias	0.0017	0.9982	0.011	1.192
AGAP001639	2R	An:Ae:Cu:Dm	193	43.11	0.79	0	0.56	No sex bias	0.9995	0.0005	1.126	0.004
AGAP001640	2R	An:Ae:Cu	1083	55.72	0.545	1	-0.15	No sex bias	0.1212	0.8785	0.326	1.396
AGAP001643	2R	An:Ae:Cu	1197	50.61	0.591	1	-0.77	No sex bias	0.0004	0.9996	0.004	1.115
AGAP001644	2R	An:Ae:Cu:Dm	271	58.28	0.576	0	0.13	No sex bias	0.8693	0.1303	1.389	0.349
AGAP001645	2R	An:Ae:Cu:Dm	410	52.08	0.577	0	-0.49	No sex bias	0.0028	0.9972	0.016	1.216
AGAP001646	2R	An:Ae:Cu	499	43.52	0.706	22	0.69	No sex bias	0.9998	0.0002	1.086	0.002
AGAP001648	2R	An ONLY	468	44.56	0.718	6	0.26	No sex bias	0.9782	0.0219	1.342	0.08
AGAP001649	2R	An:Ae:Cu:Dm	538	39.06	0.774	0	0.88	UP	0.9999	0.0001	1.051	0.001
AGAP001650	2R	An:Cu:Dm	248	42.43	0.791	1	0.09	No sex bias	0.7875	0.212	1.334	0.518
AGAP001651	2R	An:Ae:Cu:Dm	381	44.44	0.72	0	-0.24	No sex bias	0.0484	0.9513	0.154	1.389
AGAP001652	2R	An:Ae:Cu	528	41.92	0.731	12	1.01	UP	0.9999	0	1.04	0.001
AGAP001653	2R	An:Ae:Cu:Dm	727	36.07	0.794	0	0.6	No sex bias	0.9996	0.0003	1.113	0.003
AGAP001654	2R	An:Ae:Dm	175	40.53	0.753	0	0.16	No sex bias	0.9143	0.0851	1.399	0.246
AGAP001655	2R	An:Ae:Dm	371	45.89	0.68	0	-0.83	No sex bias	0.0003	0.9997	0.003	1.098
AGAP001656	2R	An:Ae:Dm	257	44.01	0.728	0	-0.08	No sex bias	0.2613	0.7362	0.607	1.294
AGAP001657	2R	An:Ae:Cu:Dm	713	29.74	0.894	19	0.43	No sex bias	0.998	0.002	1.198	0.012
AGAP001658	2R	An:Ae:Cu:Dm				14	1	UP	0.9999	0	1.04	0.001
AGAP001660	2R	An:Cu:Dm	4869	42.07	0.739	11	0.28	No sex bias	0.9844	0.0156	1.322	0.061
AGAP001661	2R	An:Ae:Cu:Dm	341	37.34	0.779	0	0.43	No sex bias	0.9978	0.0021	1.202	0.012
AGAP001662	2R	An:Ae:Cu:Dm	2791	38.91	0.77	6	-0.12	No sex bias	0.1821	0.8173	0.454	1.366
AGAP001664	2R	An:Cu:Dm	205	33.65	0.744	26	-0.47	No sex bias	0.0034	0.9966	0.018	1.227
AGAP001665	2R	An:Cu:Dm	247	32.78	0.739	26	-0.47	No sex bias	0.0033	0.9965	0.018	1.228
AGAP001666	2R	An:Cu:Dm	246	31.27	0.754	26	-0.47	No sex bias	0.0029	0.9972	0.016	1.216
AGAP001667	2R	An:Cu:Dm	247	33.12	0.747	26	-0.47	No sex bias	0.0032	0.9968	0.017	1.224
AGAP001668	2R	An:Cu:Dm	247	31.01	0.78	26	-0.47	No sex bias	0.0034	0.9966	0.018	1.226
AGAP001669	2R	An:Cu:Dm	214	32.08	0.778	26	-0.16	No sex bias	0.1128	0.8879	0.307	1.402
AGAP001670	2R	An:Ae:Cu:Dm	698	35.73	0.814	1	-0.22	No sex bias	0.0605	0.94	0.185	1.395
AGAP001671	2R	An:Ae:Cu:Dm	480	31.46	0.891	17	0.02	No sex bias	0.5776	0.4255	1.103	0.893
AGAP001674	2R	An:Ae:Cu:Dm				9	0.99	UP	0.9999	0.0001	1.042	0.001
AGAP001676	2R	An:Ae:Cu	377	32.11	0.838	12	-1.14	DOWN	0.0001	0.9999	0.001	1.053
AGAP001677	2R	An:Ae:Cu:Dm	678	44.89	0.724	5	0.02	No sex bias	0.6017	0.3977	1.133	0.847
AGAP001678	2R	An:Ae:Cu:Dm	1497	45.39	0.721	3	0.47	No sex bias	0.9987	0.0012	1.17	0.008
AGAP001681	2R	An:Ae:Cu:Dm	1040	35.91	0.841	1	0.06	No sex bias	0.7118	0.2851	1.263	0.655
AGAP001682	2R	An:Ae:Cu:Dm	248	43.19	0.71	1	0.71	No sex bias	0.9998	0.0002	1.082	0.002
AGAP001683	2R	An:Ae:Cu:Dm	919	51.65	0.591	5	0.72	No sex bias	0.9998	0.0002	1.079	0.002
AGAP001684	2R	An:Ae:Dm	549	51.2	0.637	10	0.28	No sex bias	0.985	0.0153	1.32	0.06
AGAP001686	2R	An:Ae:Cu:Dm	135	45.51	0.76	0	-0.39	No sex bias	0.0081	0.9918	0.036	1.282
AGAP001687	2R	An:Ae:Cu:Dm	1138	48.81	0.629	0	0.03	No sex bias	0.6133	0.3858	1.15	0.828
AGAP001688	2R	An:Ae:Cu:Dm	958	39.74	0.767	2	0.12	No sex bias	0.838	0.1634	1.371	0.419
AGAP001690	2R	An:Ae:Cu:Dm	2776	53.59	0.595	0	0.6	No sex bias	0.9996	0.0004	1.113	0.004
AGAP001694	2R	An:Ae:Cu:Dm	1077	46.21	0.691	0	0.22	No sex bias	0.9635	0.0362	1.374	0.121
AGAP001696	2R	An:Cu:Dm	1513	47.42	0.705	0	0.1	No sex bias	0.8065	0.1909	1.349	0.476
AGAP001697	2R	An:Ae:Cu:Dm	206	36.38	0.836	1	-0.42	No sex bias	0.0054	0.9944	0.026	1.257
AGAP001698	2R	An:Ae:Cu:Dm	340	56.95	0.48	3	0.94	UP	0.9999	0.0001	1.048	0.001
AGAP001699	2R	An:Ae:Cu:Dm	560	41.22	0.742	5	0.01	No sex bias	0.554	0.4461	1.074	0.922
AGAP001700	2R	An:Ae:Cu	2667	35.29	0.832	0	-0.47	No sex bias	0.0031	0.9967	0.017	1.224
AGAP001701	2R	An:Ae:Dm	98	38.38	0.777	1	-0.8	No sex bias	0.0003	0.9996	0.003	1.11
AGAP001702	2R	An:Ae:Cu:Dm	753	50.97	0.635	0	-0.13	No sex bias	0.169	0.8325	0.427	1.374
AGAP001703	2R	An:Ae:Cu:Dm	143	31.06	0.899	2	0.28	No sex bias	0.9839	0.0159	1.323	0.062
AGAP001704	2R	An:Ae:Cu:Dm	244	45.32	0.689	0	-0.04	No sex bias	0.3933	0.6106	0.835	1.151
AGAP001705	2R	An:Ae:Cu:Dm	389	45.64	0.69	2	0.29	No sex bias	0.9864	0.0133	1.313	0.053
AGAP001706	2R	An:Ae:Cu:Dm	549	36.15	0.814	9	0.4	No sex bias	0.9969	0.003	1.222	0.016
AGAP001707	2R	An:Ae:Cu:Dm	512	39.08	0.749	29	0.33	No sex bias	0.9918	0.0079	1.283	0.035
AGAP001710	2R	An:Cu:Dm	2045	47.54	0.657	3	0.1	No sex bias	0.8083	0.1931	1.351	0.48
AGAP001711	2R	An:Cu:Dm	219	35.74	0.83	0	0.63	No sex bias	0.9997	0.0003	1.104	0.003
AGAP001712	2R	An:Ae:Cu:Dm	179	33.89	0.825	0	-0.38	No sex bias	0.0088	0.9912	0.038	1.287
AGAP001713	2R	An:Cu:Dm	356	34.28	0.809	8	-0.08	No sex bias	0.2786	0.7189	0.639	1.277
AGAP001715	2R	An:Ae:Cu:Dm	325	47.37	0.641	6	-0.41	No sex bias	0.0069	0.9929	0.031	1.273
AGAP001716	2R	An:Ae:Cu:Dm				1	0.36	No sex bias	0.9949	0.0051	1.253	0.025
AGAP001717	2R	An ONLY	125	55.53	0.508	1	4.18	UP	0.9999	0	1.003	0
AGAP001718	2R	An:Ae:Cu:Dm	197	37.91	0.792	1	0	No sex bias	0.5116	0.4839	1.014	0.978
AGAP001719	2R	An:Ae:Cu:Dm	229	41.35	0.745	1	-0.13	No sex bias	0.1687	0.8308	0.427	1.374
AGAP001720	2R	An:Ae:Cu:Dm	489	47.74	0.651	0	-0.31	No sex bias	0.0191	0.9806	0.072	1.338
AGAP001721	2R	An:Cu:Dm	285	35.71	0.851	0	-0.61	No sex bias	0.001	0.9989	0.007	1.162
AGAP001722	2R	An:Ae:Cu	563	29.15	0.918	30	-0.39	No sex bias	0.0074	0.9921	0.033	1.278
AGAP001723	2R	An:Ae:Cu	574	47.5	0.709	30	0.21	No sex bias	0.9592	0.0402	1.378	0.132
AGAP001724	2R	An:Ae:Cu:Dm	542	39.23	0.793	0	-0.26	No sex bias	0.0346	0.9662	0.117	1.372
AGAP001725	2R	An:Ae:Cu	416	45.52	0.705	0	0.13	No sex bias	0.8641	0.1337	1.387	0.356
AGAP001726	2R	An:Ae:Cu:Dm	1617	42.89	0.757	0	0.25	No sex bias	0.9769	0.0225	1.347	0.082
AGAP001730	2R	An:Ae:Cu:Dm	567	45.45	0.684	0	0	No sex bias	0.505	0.4941	1.005	0.994
AGAP001731	2R	An:Ae:Cu:Dm				0	0.18	No sex bias	0.9376	0.0606	1.394	0.186
AGAP001732	2R	An:Ae:Cu	451	39.69	0.807	1	0.07	No sex bias	0.7299	0.266	1.28	0.621
AGAP001733	2R	An:Ae:Cu:Dm	903	39.59	0.759	0	-0.02	No sex bias	0.4558	0.5488	0.933	1.07
AGAP001734	2R	An:Ae:Cu:Dm	708	37.14	0.82	0	-0.14	No sex bias	0.1322	0.8669	0.351	1.393
AGAP001735	2R	An:Cu:Dm	382	40.01	0.772	0	1.6	UP	0.9999	0	1.015	0.001
AGAP001736	2R	An:Ae:Cu:Dm	362	43.82	0.716	4	0.03	No sex bias	0.6069	0.3976	1.14	0.848
AGAP001737	2R	An:Ae:Cu:Dm	442	39.73	0.818	1	-0.03	No sex bias	0.4031	0.5963	0.851	1.133
AGAP001738	2R	An:Ae:Cu:Dm	364	37.48	0.775	0	-0.99	No sex bias	0.0001	0.9998	0.002	1.074
AGAP001739	2R	An:Ae:Cu:Dm	1802	46.54	0.691	0	0.32	No sex bias	0.9911	0.0088	1.288	0.038
AGAP001741	2R	An:Ae:Cu:Dm	283	47.95	0.704	4	0.18	No sex bias	0.9351	0.0639	1.395	0.194
AGAP001742	2R	An:Dm				2	0.25	No sex bias	0.9766	0.0228	1.348	0.083
AGAP001743	2R	An:Ae:Cu:Dm	508	44.16	0.718	21	0.24	No sex bias	0.9718	0.0286	1.358	0.1
AGAP001744	2R	An:Ae:Cu:Dm	436	48.01	0.659	0	0.09	No sex bias	0.767	0.23	1.316	0.553
AGAP001745	2R	An:Ae:Cu:Dm	1041	36.3	0.783	1	-0.01	No sex bias	0.5031	0.4987	1.002	1.001
AGAP001746	2R	An:Ae:Cu:Dm	262	50.56	0.653	0	-0.26	No sex bias	0.0336	0.9658	0.114	1.372
AGAP001747	2R	An:Cu:Dm	245	56.54	0.534	0	-0.04	No sex bias	0.393	0.6059	0.835	1.146
AGAP001748	2R	An:Ae:Cu:Dm	1579	40.85	0.731	1	-0.72	No sex bias	0.0005	0.9994	0.004	1.13
AGAP001749	2R	An:Ae:Cu:Dm	223	45.57	0.688	2	-0.3	No sex bias	0.0217	0.9775	0.079	1.348
AGAP001750	2R	An ONLY	128	49.42	0.417	0	0.08	No sex bias	0.7523	0.2453	1.302	0.582
AGAP001751	2R	An:Ae:Cu:Dm	1390	44.35	0.701	1	0.26	No sex bias	0.9805	0.0196	1.335	0.073
AGAP001752	2R	An:Ae:Cu:Dm	1219	43.28	0.703	24	0.21	No sex bias	0.9549	0.0468	1.382	0.15
AGAP001753	2R	An:Ae	253	52.56	0.557	1	0.64	No sex bias	0.9997	0.0003	1.1	0.003
AGAP001754	2R	An:Ae:Cu:Dm	2848	43.14	0.709	21	0.4	No sex bias	0.9971	0.003	1.218	0.016
AGAP001756	2R	An:Ae:Cu	599	39.78	0.75	2	0.19	No sex bias	0.9479	0.0527	1.388	0.166
AGAP001757	2R	An:Ae:Cu	1635	44.22	0.716	1	0.4	No sex bias	0.997	0.0028	1.22	0.015
AGAP001759	2R	An:Ae:Cu:Dm	773	32.32	0.89	0	-0.37	No sex bias	0.0089	0.9907	0.039	1.289
AGAP001760	2R	An:Ae:Cu:Dm	190	35.08	0.875	3	-0.33	No sex bias	0.0161	0.9841	0.062	1.324
AGAP001761	2R	An:Ae:Cu:Dm	391	37.32	0.791	0	-0.17	No sex bias	0.1	0.8998	0.279	1.403
AGAP001762	2R	An:Ae:Cu:Dm	994	47.24	0.673	1	0.15	No sex bias	0.8878	0.1146	1.396	0.314
AGAP001763	2R	An:Ae:Cu:Dm				1	0.37	No sex bias	0.9954	0.0044	1.245	0.022
AGAP001764	2R	An:Ae:Cu:Dm	341	38.64	0.807	19	0.13	No sex bias	0.8741	0.1291	1.39	0.346
AGAP001765	2R	An:Ae:Cu:Dm	607	40.12	0.753	21	-0.25	No sex bias	0.0357	0.9633	0.12	1.376
AGAP001766	2R	An:Ae:Cu:Dm				14	0.67	No sex bias	0.9997	0.0002	1.092	0.002
AGAP001767	2R	An:Ae:Cu:Dm	475	48.04	0.621	4	0.93	UP	0.9999	0.0001	1.047	0.001
AGAP001768	2R	An:Ae:Cu:Dm	228	61	0.472	4	2.49	UP	0.9999	0	1.008	0.001
AGAP001769	2R	An:Ae:Cu:Dm	320	53.61	0.581	14	0.15	No sex bias	0.9051	0.097	1.398	0.274
AGAP001773	2R	An:Ae:Cu:Dm	360	46.23	0.713	22	-0.11	No sex bias	0.1975	0.8043	0.484	1.357
AGAP001775	2R	An:Ae:Cu	1376	35.88	0.828	18	0.06	No sex bias	0.7152	0.2874	1.267	0.658
AGAP001777	2R	An:Ae:Cu	1359	36.99	0.814	18	-0.14	No sex bias	0.1529	0.8464	0.395	1.383
AGAP001778	2R	An:Ae:Cu:Dm	208	38.94	0.808	7	-0.16	No sex bias	0.1091	0.8886	0.299	1.4
AGAP001779	2R	An:Ae:Cu	202	52.14	0.59	0	-0.44	No sex bias	0.0047	0.9954	0.023	1.245
AGAP001780	2R	An:Ae:Cu:Dm	3538	39.39	0.767	11	-0.39	No sex bias	0.0073	0.9925	0.033	1.275
AGAP001782	2R	An:Ae:Cu	1144	38.93	0.764	15	0.65	No sex bias	0.9997	0.0002	1.096	0.003
AGAP001783	2R	An:Ae:Cu:Dm	574	34.18	0.859	25	0.09	No sex bias	0.7824	0.2136	1.329	0.521
AGAP001786	2R	An:Ae:Cu	3240	45.12	0.695	6	0.14	No sex bias	0.8792	0.121	1.393	0.328
AGAP001787	2R	An:Ae:Cu:Dm	454	46.78	0.713	6	-0.29	No sex bias	0.0242	0.9754	0.087	1.355
AGAP001788	2R	An:Ae:Cu:Dm	306	52.89	0.545	0	-1.28	DOWN	0	0.9999	0.001	1.037
AGAP001790	2R	An:Ae:Cu:Dm	532	33.13	0.858	17	-0.03	No sex bias	0.4291	0.564	0.892	1.089
AGAP001791	2R	An:Ae:Cu:Dm	768	37.99	0.798	4	-0.44	No sex bias	0.0046	0.9953	0.023	1.247
AGAP001792	2R	An:Ae:Cu:Dm	598	41.23	0.726	0	-0.9	No sex bias	0.0002	0.9997	0.002	1.088
AGAP001795	2R	An:Ae:Cu:Dm	427	48.65	0.661	1	-0.36	No sex bias	0.0108	0.9891	0.045	1.3
AGAP001796	2R	An:Ae:Cu:Dm	119	49.13	0.575	0	-0.72	No sex bias	0.0005	0.9994	0.004	1.128
AGAP001797	2R	An:Ae:Cu:Dm	787	47.66	0.663	1	0.27	No sex bias	0.9831	0.0166	1.328	0.064
AGAP001798	2R	An:Ae:Cu:Dm	665	37.37	0.827	11	0.23	No sex bias	0.9672	0.0317	1.366	0.109
AGAP001799	2R	An:Ae:Cu:Dm	285	31.11	0.84	1	0.33	No sex bias	0.9923	0.0076	1.278	0.034
AGAP001800	2R	An:Ae:Cu:Dm	481	34.22	0.853	5	0.72	No sex bias	0.9998	0.0002	1.079	0.002
AGAP001801	2R	An:Ae:Cu:Dm	266	44.54	0.767	0	-0.03	No sex bias	0.4099	0.5894	0.862	1.125
AGAP001802	2R	An:Ae:Cu:Dm	777	39.5	0.758	0	0.5	No sex bias	0.9991	0.0008	1.153	0.006
AGAP001804	2R	An:Ae:Cu:Dm	556	36.56	0.791	0	-0.19	No sex bias	0.0771	0.9221	0.225	1.403
AGAP001805	2R	An:Ae:Dm	218	31.91	0.829	0	-1.28	DOWN	0	0.9999	0.001	1.04
AGAP001806	2R	An:Ae:Cu:Dm	582	32.37	0.896	2	0.14	No sex bias	0.8792	0.1208	1.393	0.328
AGAP001807	2R	An:Ae:Dm	747	45.02	0.718	2	0.11	No sex bias	0.8315	0.1673	1.368	0.427
AGAP001809	2R	An:Ae:Cu:Dm	570	36.59	0.841	0	0.8	No sex bias	0.9998	0.0001	1.065	0.002
AGAP001810	2R	An:Ae:Cu:Dm	363	42.88	0.708	11	-0.1	No sex bias	0.2351	0.7652	0.558	1.322
AGAP001811	2R	An:Ae:Cu:Dm	557	50.04	0.649	6	0.25	No sex bias	0.977	0.0227	1.346	0.083
AGAP001812	2R	An:Ae:Cu:Dm	648	51.74	0.629	6	0.27	No sex bias	0.9823	0.0176	1.331	0.067
AGAP001813	2R	An:Ae:Cu:Dm	137	34.45	0.761	10	0.37	No sex bias	0.9958	0.0043	1.241	0.021
AGAP001815	2R	An:Ae:Cu:Dm	344	50.93	0.66	0	-0.71	No sex bias	0.0005	0.9994	0.005	1.132
AGAP001816	2R	An:Ae:Cu:Dm	264	36.99	0.837	1	-0.41	No sex bias	0.0066	0.9934	0.03	1.268
AGAP001817	2R	An:Ae:Cu:Dm	75	52.29	0.535	0	-0.47	No sex bias	0.0031	0.9968	0.017	1.224
AGAP001819	2R	An:Ae:Cu:Dm	232	41.51	0.722	2	-0.74	No sex bias	0.0005	0.9995	0.004	1.125
AGAP001820	2R	An:Ae:Cu:Dm	2068	33.85	0.87	17	0.45	No sex bias	0.9983	0.0016	1.188	0.01
AGAP001821	2R	An:Ae:Cu	356	38.04	0.828	9	0.02	No sex bias	0.5946	0.4089	1.125	0.865
AGAP001822	2R	An:Ae:Cu	396	34.67	0.856	9	-0.35	No sex bias	0.0118	0.9882	0.049	1.306
AGAP001823	2R	An:Ae:Cu:Dm	117	31.97	0.816	1	-0.77	No sex bias	0.0004	0.9995	0.004	1.117
AGAP001824	2R	An:Ae:Dm				9	0.58	No sex bias	0.9996	0.0004	1.117	0.004
AGAP001826	2R	An:Ae:Cu:Dm	3371	32.03	0.875	3	-0.09	No sex bias	0.2514	0.7456	0.588	1.304
AGAP001827	2R	An:Ae:Cu:Dm	969	32.28	0.871	9	-0.13	No sex bias	0.153	0.8449	0.395	1.381
AGAP001854	2R	An:Ae:Cu:Dm	381	46.51	0.695	1	-0.33	No sex bias	0.0146	0.9856	0.058	1.319
AGAP001856	2R	An:Ae:Cu:Dm	1755	40.89	0.774	0	-0.3	No sex bias	0.022	0.9787	0.08	1.344
AGAP001858	2R	An:Ae:Cu:Dm	790	39.75	0.817	20	0	No sex bias	0.536	0.4686	1.048	0.956
AGAP001859	2R	An:Ae:Cu	386	44.13	0.733	11	0.02	No sex bias	0.5701	0.428	1.093	0.896
AGAP001861	2R	An:Ae:Cu	506	35.07	0.805	28	-0.02	No sex bias	0.4451	0.5535	0.918	1.076
AGAP001862	2R	An:Ae:Cu:Dm	494	31.01	0.926	0	0.14	No sex bias	0.8815	0.1179	1.394	0.321
AGAP001864	2R	An:Ae:Cu	511	52.45	0.588	28	-1.27	DOWN	0	0.9999	0.001	1.041
AGAP001865	2R	An:Ae:Cu:Dm	195	32.03	0.866	0	-0.28	No sex bias	0.0266	0.9732	0.094	1.357
AGAP001866	2R	An:Ae:Cu:Dm	1560	42.48	0.676	0	-0.38	No sex bias	0.0086	0.9914	0.038	1.285
AGAP001867	2R	An:Ae:Cu:Dm	1166	47.45	0.687	17	0.49	No sex bias	0.999	0.001	1.16	0.007
AGAP001870	2R	An:Ae:Cu:Dm	538	43.55	0.736	12	0.97	UP	0.9999	0.0001	1.043	0.001
AGAP001871	2R	An:Ae:Cu	642	47.9	0.666	0	-0.57	No sex bias	0.0013	0.9986	0.009	1.177
AGAP001872	2R	An:Ae:Cu:Dm	513	42.28	0.722	0	-0.14	No sex bias	0.1371	0.8613	0.361	1.39
AGAP001873	2R	An:Ae:Cu:Dm	618	55.72	0.588	0	0.04	No sex bias	0.642	0.3619	1.184	0.789
AGAP001874	2R	An:Ae:Cu:Dm	185	57.4	0.573	15	-0.1	No sex bias	0.2315	0.7676	0.551	1.326
AGAP001877	2R	An:Cu:Dm	2383	51.38	0.623	1	0.05	No sex bias	0.6732	0.3277	1.221	0.73
AGAP001878	2R	An:Ae:Cu:Dm	174	44.57	0.693	2	-0.43	No sex bias	0.0057	0.9942	0.027	1.259
AGAP001879	2R	An:Ae:Cu:Dm	721	35.91	0.791	1	-0.16	No sex bias	0.1138	0.8862	0.31	1.401
AGAP001880	2R	An:Ae:Cu:Dm	516	44.8	0.717	1	0.23	No sex bias	0.9665	0.0339	1.368	0.115
AGAP001881	2R	An:Ae:Cu	958	40.95	0.785	24	-2.48	DOWN	0	0.9999	0	1.008
AGAP001882	2R	An:Ae:Cu:Dm	322	38.97	0.766	0	0.09	No sex bias	0.7738	0.2263	1.322	0.545
AGAP001883	2R	An:Ae:Cu:Dm	397	33.32	0.879	7	0.5	No sex bias	0.999	0.0009	1.156	0.007
AGAP001884	2R	An:Ae:Cu:Dm	504	33.8	0.858	0	-0.27	No sex bias	0.0302	0.9701	0.104	1.365
AGAP001885	2R	An:Ae:Cu:Dm	437	44.12	0.699	0	-0.67	No sex bias	0.0007	0.9992	0.006	1.148
AGAP001887	2R	An:Ae:Cu:Dm	123	54.67	0.56	0	-0.17	No sex bias	0.1125	0.8884	0.307	1.401
AGAP001888	2R	An:Ae:Cu:Dm	587	36.14	0.809	0	0.04	No sex bias	0.6331	0.3677	1.173	0.799
AGAP001889	2R	An:Ae:Cu	46	43.13	0.659	0	0.64	No sex bias	0.9997	0.0003	1.099	0.003
AGAP001890	2R	An ONLY				0	2.43	UP	0.9999	0	1.009	0.001
AGAP001891	2R	An:Dm	420	41.36	0.767	9	-0.04	No sex bias	0.3903	0.6109	0.83	1.151
AGAP001893	2R	An:Ae	387	38.28	0.801	9	0.21	No sex bias	0.9597	0.04	1.378	0.132
AGAP001894	2R	An:Ae:Cu:Dm	424	42.43	0.731	9	-0.46	No sex bias	0.0039	0.9959	0.02	1.237
AGAP001895	2R	An:Ae:Cu:Dm	1353	43.16	0.708	0	0.07	No sex bias	0.7235	0.2796	1.274	0.645
AGAP001898	2R	An:Ae:Cu:Dm	330	48.68	0.637	0	-0.39	No sex bias	0.0079	0.9919	0.035	1.281
AGAP001899	2R	An:Ae:Cu:Dm	2388	33.83	0.85	3	0.46	No sex bias	0.9985	0.0014	1.18	0.009
AGAP001902	2R	An:Ae:Cu:Dm	183	50.64	0.646	15	0.25	No sex bias	0.975	0.0247	1.35	0.089
AGAP001903	2R	An:Ae:Cu:Dm	338	34.88	0.822	1	0.47	No sex bias	0.9987	0.0012	1.17	0.008
AGAP001905	2R	An:Ae:Cu:Dm	989	45.46	0.651	1	0.09	No sex bias	0.7776	0.2217	1.326	0.537
AGAP001907	2R	An:Ae:Cu:Dm	1669	42.64	0.713	0	0.17	No sex bias	0.9182	0.0811	1.398	0.237
AGAP001908	2R	An:Ae:Cu:Dm	720	39.47	0.778	1	0.1	No sex bias	0.816	0.1844	1.355	0.463
AGAP001910	2R	An:Ae:Cu:Dm	245	32.33	0.826	0	-1.2	DOWN	0.0001	0.9999	0.001	1.047
AGAP001911	2R	An:Ae:Cu:Dm	271	32.09	0.89	1	-0.93	No sex bias	0.0002	0.9998	0.002	1.082
AGAP001912	2R	An:Ae:Cu:Dm	400	39.91	0.782	5	0.32	No sex bias	0.9917	0.0083	1.283	0.037
AGAP001913	2R	An:Ae:Cu:Dm	444	35.66	0.832	10	0.33	No sex bias	0.9926	0.0074	1.276	0.033
AGAP001914	2R	An:Ae:Cu:Dm	393	35.09	0.819	0	0.01	No sex bias	0.5578	0.4442	1.079	0.919
AGAP001915	2R	An:Ae:Cu:Dm	458	40.42	0.775	2	0.14	No sex bias	0.8853	0.1134	1.395	0.311
AGAP001917	2R	An:Ae:Cu:Dm	508	41.37	0.718	1	-0.16	No sex bias	0.1123	0.888	0.307	1.402
AGAP001918	2R	An:Ae:Cu:Dm	473	40.85	0.721	0	0.39	No sex bias	0.9968	0.0031	1.225	0.017
AGAP001919	2R	An:Ae:Cu:Dm	446	35.5	0.794	5	-0.67	No sex bias	0.0008	0.9992	0.006	1.147
AGAP001923	2R	An:Ae:Cu:Dm	837	50.6	0.608	1	-0.26	No sex bias	0.0361	0.9627	0.121	1.377
AGAP001925	2R	An:Ae:Cu:Dm	1104	45.6	0.728	9	-0.01	No sex bias	0.4854	0.5131	0.978	1.019
AGAP001928	2R	An:Ae:Cu:Dm	410	30.62	0.872	1	-1.99	DOWN	0	0.9999	0	1.014
AGAP001930	2R	An:Ae:Cu:Dm	413	30.39	0.885	6	-0.53	No sex bias	0.002	0.9978	0.012	1.202
AGAP001931	2R	An:Ae				10	0.17	No sex bias	0.9216	0.0779	1.398	0.229
AGAP001932	2R	An:Ae:Cu	249	54.74	0.617	10	0.37	No sex bias	0.995	0.0048	1.251	0.023
AGAP001933	2R	An:Ae:Cu:Dm	660	45.97	0.679	6	-0.41	No sex bias	0.0063	0.9938	0.029	1.265
AGAP001935	2R	An:Ae:Cu:Dm	1553	41.89	0.761	0	0.17	No sex bias	0.9261	0.0733	1.397	0.217
AGAP001936	2R	An:Ae:Cu:Dm	1090	32.58	0.863	3	-0.04	No sex bias	0.3774	0.6233	0.81	1.166
AGAP001937	2R	An:Ae:Cu:Dm	66	39.85	0.656	0	-0.29	No sex bias	0.0264	0.9736	0.093	1.357
AGAP001938	2R	An:Ae:Cu:Dm	717	35.12	0.831	0	-0.4	No sex bias	0.0067	0.9932	0.031	1.27
AGAP001939	2R	An:Ae:Cu:Dm	697	33.86	0.874	0	-0.51	No sex bias	0.0024	0.9975	0.014	1.209
AGAP001940	2R	An:Ae:Cu:Dm	191	44.09	0.776	0	-0.15	No sex bias	0.1213	0.8767	0.326	1.396
AGAP001941	2R	An:Ae:Cu:Dm	334	39.44	0.785	0	-0.09	No sex bias	0.2534	0.7497	0.592	1.308
AGAP001942	2R	An:Ae:Cu:Dm	229	39.04	0.813	1	-1.15	DOWN	0.0001	0.9999	0.001	1.05
AGAP001943	2R	An:Ae:Cu:Dm	861	34.17	0.856	0	-0.32	No sex bias	0.0186	0.9813	0.07	1.335
AGAP001944	2R	An:Ae:Cu:Dm	591	46.86	0.69	29	0.32	No sex bias	0.9914	0.0086	1.285	0.037
AGAP001947	2R	An:Ae:Cu:Dm	1156	40.02	0.765	20	0.17	No sex bias	0.9167	0.0817	1.398	0.238
AGAP001948	2R	An:Ae:Cu:Dm	466	43.06	0.74	0	-0.24	No sex bias	0.0417	0.9579	0.136	1.382
AGAP001949	2R	An:Ae:Cu	1753	51.28	0.614	0	0.15	No sex bias	0.8954	0.1046	1.397	0.291
AGAP001950	2R	An:Ae:Cu:Dm	579	45.47	0.699	1	-0.28	No sex bias	0.0297	0.9703	0.102	1.365
AGAP001951	2R	An:Ae:Cu:Dm	405	37.65	0.791	7	-0.47	No sex bias	0.0033	0.9965	0.018	1.229
AGAP001952	2R	An:Ae:Cu:Dm	553	45.92	0.703	4	3.14	UP	0.9999	0	1.006	0
AGAP001953	2R	An:Ae:Cu:Dm	398	38.25	0.787	9	0.18	No sex bias	0.9266	0.0717	1.397	0.214
AGAP001954	2R	An:Ae:Cu:Dm	991	41.83	0.738	0	-0.81	No sex bias	0.0003	0.9996	0.003	1.106
AGAP001955	2R	An:Ae:Cu:Dm	340	44.76	0.672	0	0.24	No sex bias	0.9708	0.0289	1.361	0.101
AGAP001956	2R	An:Ae:Cu	153	38.75	0.72	10	0.12	No sex bias	0.8404	0.1601	1.373	0.412
AGAP001957	2R	An:Ae:Cu:Dm	273	46.51	0.683	2	0.09	No sex bias	0.7736	0.226	1.322	0.545
AGAP001958	2R	An:Ae:Cu:Dm	546	40.42	0.742	2	-0.32	No sex bias	0.0178	0.9825	0.068	1.33
AGAP001959	2R	An:Ae:Cu:Dm	372	46.04	0.673	0	-0.08	No sex bias	0.251	0.7479	0.588	1.306
AGAP001960	2R	An:Ae:Cu:Dm	303	44.64	0.752	11	0.32	No sex bias	0.9918	0.0078	1.282	0.035
AGAP001961	2R	An:Ae:Dm	396	42.7	0.749	4	0.53	No sex bias	0.9993	0.0006	1.139	0.005
AGAP001962	2R	An:Ae:Cu:Dm	606	42.34	0.757	4	0.06	No sex bias	0.6928	0.304	1.242	0.689
AGAP001966	2R	An:Ae:Cu:Dm	626	49.59	0.63	16	0.77	No sex bias	0.9998	0.0001	1.069	0.002
AGAP001967	2R	An:Ae:Cu	865	59.39	0.435	4	-0.1	No sex bias	0.2139	0.7866	0.516	1.342
AGAP001968	2R	An:Ae:Cu:Dm	537	55.41	0.558	0	-0.22	No sex bias	0.0588	0.9405	0.181	1.394
AGAP001969	2R	An:Ae	310	43.61	0.593	6	1.42	UP	0.9999	0	1.019	0.001
AGAP001970	2R	An ONLY	237	44.67	0.601	6	1.8	UP	0.9999	0	1.013	0
AGAP001971	2R	An:Dm	1066	33.52	0.645	6	0.44	No sex bias	0.9982	0.0016	1.19	0.01
AGAP001973	2R	An:Ae:Cu:Dm	279	46.02	0.691	6	-0.36	No sex bias	0.0113	0.9884	0.047	1.304
AGAP001974	2R	An:Ae:Cu:Dm	313	49.73	0.641	1	0.78	No sex bias	0.9998	0.0001	1.067	0.002
AGAP001975	2R	An:Ae:Cu:Dm	163	33.3	0.833	0	0.19	No sex bias	0.9437	0.0575	1.392	0.178
AGAP001976	2R	An:Ae:Cu:Dm	158	33.47	0.735	0	-0.12	No sex bias	0.1784	0.8201	0.446	1.367
AGAP001978	2R	An:Ae:Cu:Dm	806	44.05	0.688	1	-0.19	No sex bias	0.0766	0.9234	0.224	1.403
AGAP001979	2R	An:Ae:Cu	2121	47.22	0.664	11	0.52	No sex bias	0.9992	0.0007	1.144	0.006
AGAP001980	2R	An:Ae:Cu	523	44.43	0.746	0	0.11	No sex bias	0.8238	0.1772	1.362	0.448
AGAP001981	2R	An:Ae:Cu	252	38.59	0.802	11	-0.13	No sex bias	0.1551	0.8436	0.4	1.38
AGAP001982	2R	An:Ae:Cu:Dm	264	39.54	0.82	11	0.86	No sex bias	0.9999	0.0001	1.054	0.002
AGAP001985	2R	An:Ae:Cu:Dm	1010	40.62	0.789	19	0	No sex bias	0.5074	0.4924	1.008	0.991
AGAP001986	2R	An:Ae:Cu:Dm	652	45.85	0.691	0	0.01	No sex bias	0.5569	0.4411	1.077	0.915
AGAP001989	2R	An:Cu	258	40.46	0.733	2	-0.62	No sex bias	0.001	0.9989	0.007	1.161
AGAP001990	2R	An:Ae:Cu	213	34.79	0.832	10	0.48	No sex bias	0.9987	0.0012	1.172	0.008
AGAP001993	2R	An:Ae:Cu:Dm	557	36.16	0.826	6	0.19	No sex bias	0.9433	0.0562	1.393	0.174
AGAP001994	2R	An:Ae:Cu:Dm	764	43.62	0.701	6	0.04	No sex bias	0.6312	0.369	1.171	0.801
AGAP001995	2R	An:Ae:Cu:Dm	235	38.71	0.791	6	-0.31	No sex bias	0.0182	0.9813	0.069	1.335
AGAP001996	2R	An:Ae:Cu:Dm	291	39.23	0.763	0	0.46	No sex bias	0.9986	0.0013	1.177	0.009
AGAP001997	2R	An:Ae:Cu:Dm	399	40.63	0.753	1	-0.07	No sex bias	0.2996	0.697	0.678	1.253
AGAP001998	2R	An:Ae:Cu:Dm	164	48.53	0.654	0	-0.33	No sex bias	0.0164	0.9841	0.063	1.325
AGAP002000	2R	An:Ae:Cu:Dm	206	53.95	0.665	5	0.36	No sex bias	0.9949	0.0049	1.252	0.024
AGAP002002	2R	An:Ae:Cu:Dm	536	57.17	0.485	0	-0.2	No sex bias	0.072	0.9279	0.214	1.4
AGAP002003	2R	An:Ae:Cu:Dm	355	47.23	0.647	0	-0.34	No sex bias	0.0138	0.9861	0.055	1.316
AGAP002004	2R	An:Ae:Cu:Dm	915	42.19	0.727	1	-0.27	No sex bias	0.0306	0.9692	0.105	1.367
AGAP002006	2R	An:Ae:Cu:Dm	536	37.27	0.811	4	0.16	No sex bias	0.9055	0.095	1.398	0.27
AGAP002007	2R	An:Ae:Cu:Dm	514	32.43	0.882	4	0.12	No sex bias	0.8332	0.1644	1.37	0.421
AGAP002008	2R	An:Ae:Cu:Dm	451	52.2	0.609	17	0.09	No sex bias	0.7806	0.2176	1.327	0.529
AGAP002009	2R	An:Ae:Cu:Dm	4257	50.13	0.628	11	0.56	No sex bias	0.9994	0.0005	1.13	0.004
AGAP002010	2R	An:Ae:Cu:Dm	98	44.49	0.593	0	-0.76	No sex bias	0.0004	0.9995	0.004	1.117
AGAP002011	2R	An:Ae:Cu:Dm	471	44.95	0.684	0	0.51	No sex bias	0.9992	0.0008	1.148	0.006
AGAP002012	2R	An:Ae:Cu	272	45.55	0.758	0	-0.86	No sex bias	0.0002	0.9997	0.003	1.096
AGAP002013	2R	An:Ae:Cu:Dm	1439	38.34	0.811	0	0.54	No sex bias	0.9993	0.0006	1.136	0.005
AGAP002016	2R	An:Ae:Cu:Dm	464	41.68	0.761	0	-0.22	No sex bias	0.0557	0.9451	0.173	1.392
AGAP002017	2R	An:Ae:Cu:Dm	401	43.65	0.741	4	-0.27	No sex bias	0.0313	0.969	0.107	1.368
AGAP002018	2R	An:Ae:Cu:Dm	505	41.36	0.778	0	-0.15	No sex bias	0.1174	0.8828	0.318	1.4
AGAP002019	2R	An:Ae:Cu:Dm	348	42.56	0.746	29	0.22	No sex bias	0.9613	0.0379	1.377	0.126
AGAP002020	2R	An:Ae:Cu:Dm	175	58.84	0.584	0	0.16	No sex bias	0.9069	0.0933	1.397	0.266
AGAP002021	2R	An:Ae:Cu:Dm	356	39.1	0.784	7	0.42	No sex bias	0.9978	0.0021	1.203	0.012
AGAP002022	2R	An:Ae:Cu:Dm	503	37.34	0.793	0	-0.53	No sex bias	0.002	0.9979	0.012	1.2
AGAP002023	2R	An:Ae:Cu:Dm	969	50.55	0.643	0	-0.14	No sex bias	0.145	0.8516	0.378	1.385
AGAP002024	2R	An:Ae:Cu:Dm	1346	48.04	0.675	1	0.34	No sex bias	0.993	0.0067	1.272	0.031
AGAP002025	2R	An:Cu	193	33.57	0.862	1	-0.25	No sex bias	0.0396	0.9603	0.13	1.382
AGAP002026	2R	An:Ae:Cu:Dm	333	39.56	0.826	1	-0.1	No sex bias	0.2278	0.7715	0.544	1.328
AGAP002028	2R	An:Ae:Cu:Dm	616	49.61	0.623	1	0.26	No sex bias	0.9797	0.02	1.338	0.075
AGAP002030	2R	An:Ae:Cu:Dm	2680	42.72	0.701	0	0.12	No sex bias	0.8429	0.1579	1.374	0.407
AGAP002032	2R	An:Ae:Cu:Dm	1433	35.32	0.826	1	0.48	No sex bias	0.9988	0.0012	1.169	0.008
AGAP002033	2R	An:Ae:Cu	464	40.85	0.775	3	4.33	UP	0.9999	0	1.002	0
AGAP002035	2R	An:Ae:Cu:Dm	988	43.93	0.714	0	0.15	No sex bias	0.8866	0.1132	1.395	0.31
AGAP002036	2R	An:Ae:Cu	845	39.46	0.779	0	0.28	No sex bias	0.9851	0.0149	1.319	0.059
AGAP002038	2R	An:Ae:Cu:Dm	1063	36.51	0.841	1	-0.35	No sex bias	0.0118	0.9881	0.049	1.307
AGAP002039	2R	An:Ae:Cu:Dm	265	41.59	0.788	1	1.02	UP	0.9999	0	1.038	0.001
AGAP002040	2R	An:Ae:Cu:Dm	1242	40.34	0.767	18	0.19	No sex bias	0.9376	0.0636	1.394	0.194
AGAP002041	2R	An:Ae:Cu:Dm	1933	44.01	0.76	0	0.4	No sex bias	0.9972	0.0027	1.217	0.015
AGAP002045	2R	An ONLY	412	42.91	0.753	1	-0.28	No sex bias	0.0281	0.9723	0.098	1.36
AGAP002046	2R	An ONLY	412	43.4	0.751	1	-0.28	No sex bias	0.0276	0.9719	0.097	1.362
AGAP002047	2R	An:Ae:Cu:Dm	538	37.04	0.805	0	0.37	No sex bias	0.9956	0.0044	1.243	0.022
AGAP002048	2R	An:Ae:Cu:Dm	1173	42.44	0.698	0	-0.01	No sex bias	0.4706	0.5319	0.957	1.046
AGAP002049	2R	An:Ae:Cu:Dm	212	38.77	0.775	6	0.09	No sex bias	0.7743	0.227	1.322	0.547
AGAP002050	2R	An:Ae:Cu:Dm	896	42.89	0.757	20	-0.03	No sex bias	0.4064	0.5932	0.857	1.13
AGAP002051	2R	An:Ae:Cu:Dm	603	46.96	0.664	20	-0.01	No sex bias	0.4793	0.5176	0.968	1.026
AGAP002053	2R	An:Ae	154	49.1	0.604	0	1.02	UP	0.9999	0	1.039	0.001
AGAP002054	2R	An:Ae:Cu:Dm	710	36.6	0.814	0	0.01	No sex bias	0.5788	0.4194	1.105	0.881
AGAP002055	2R	An:Ae:Cu:Dm	658	39.61	0.764	2	0.1	No sex bias	0.807	0.1923	1.349	0.479
AGAP002058	2R	An:Ae:Cu:Dm	631	48.35	0.678	2	-1.02	No sex bias	0.0001	0.9998	0.002	1.069
AGAP002060	2R	An:Ae:Cu:Dm	737	41.73	0.758	11	0.75	No sex bias	0.9998	0.0001	1.071	0.002
AGAP002061	2R	An:Ae:Cu:Dm	390	32.27	0.881	1	-0.13	No sex bias	0.1639	0.8362	0.417	1.377
AGAP002062	2R	An:Ae:Cu:Dm	359	41.83	0.721	0	0.23	No sex bias	0.965	0.0345	1.37	0.117
AGAP002063	2R	An:Ae:Cu:Dm	517	34.92	0.85	2	-2.41	DOWN	0	0.9999	0	1.008
AGAP002065	2R	An:Ae:Cu:Dm	278	43.63	0.763	24	0.37	No sex bias	0.9957	0.0041	1.242	0.021
AGAP002067	2R	An:Ae:Cu:Dm	576	47.65	0.668	0	-0.28	No sex bias	0.031	0.9687	0.106	1.368
AGAP002068	2R	An:Ae:Cu:Dm	696	41.35	0.74	0	-0.16	No sex bias	0.1105	0.8881	0.302	1.402
AGAP002069	2R	An:Dm	412	41.62	0.781	3	-0.16	No sex bias	0.1093	0.8898	0.3	1.401
AGAP002070	2R	An:Ae:Cu:Dm	413	42.3	0.724	0	0.1	No sex bias	0.8107	0.1874	1.353	0.468
AGAP002071	2R	An:Ae:Cu:Dm	745	40.32	0.774	1	-0.01	No sex bias	0.4778	0.5161	0.967	1.024
AGAP002072	2R	An:Ae:Cu:Dm	326	39.46	0.808	0	-0.04	No sex bias	0.3868	0.6155	0.825	1.157
AGAP002073	2R	An:Ae:Cu:Dm	424	46.17	0.673	0	-0.14	No sex bias	0.1273	0.8749	0.34	1.395
AGAP002075	2R	An:Ae:Cu:Dm	608	49.87	0.616	1	0.43	No sex bias	0.9979	0.002	1.201	0.012
AGAP002076	2R	An:Cu:Dm	657	29.49	0.888	9	-0.9	No sex bias	0.0002	0.9997	0.002	1.087
AGAP002077	2R	An:Ae:Cu:Dm	312	53.75	0.574	0	-0.24	No sex bias	0.0425	0.9566	0.138	1.385
AGAP002078	2R	An:Ae:Cu:Dm	124	38.39	0.817	0	-0.46	No sex bias	0.0037	0.9964	0.019	1.231
AGAP002079	2R	An:Ae:Cu:Dm	616	41.81	0.76	3	0.15	No sex bias	0.9019	0.0977	1.399	0.275
AGAP002081	2R	An:Ae:Cu	1337	39.85	0.787	2	0.1	No sex bias	0.8057	0.1984	1.349	0.49
AGAP002082	2R	An:Ae:Cu:Dm	828	38.95	0.777	2	0.09	No sex bias	0.7865	0.213	1.333	0.52
AGAP002084	2R	An:Ae:Cu:Dm	595	42.7	0.735	2	-0.02	No sex bias	0.4318	0.5686	0.897	1.095
AGAP002085	2R	An:Ae:Cu:Dm	160	34.98	0.84	0	0.46	No sex bias	0.9985	0.0014	1.18	0.009
AGAP002086	2R	An:Ae:Cu:Dm	718	46.43	0.69	0	0.37	No sex bias	0.9959	0.0041	1.24	0.021
AGAP002087	2R	An:Ae:Cu:Dm	73	61	0.478	0	-0.31	No sex bias	0.0191	0.9807	0.072	1.337
AGAP002088	2R	An:Ae:Cu:Dm	521	38.5	0.784	0	-1.11	DOWN	0.0001	0.9999	0.001	1.057
AGAP002089	2R	An:Ae:Dm	733	45.89	0.703	0	1.1	UP	0.9999	0	1.032	0.001
AGAP002090	2R	An:Ae:Cu:Dm	1181	50.4	0.669	4	0.53	No sex bias	0.9993	0.0006	1.142	0.005
AGAP002091	2R	An:Ae:Dm	1359	34.99	0.82	0	-0.9	No sex bias	0.0002	0.9997	0.003	1.091
AGAP002092	2R	An:Dm	238	42.29	0.75	24	0.85	No sex bias	0.9999	0.0001	1.056	0.002
AGAP002093	2R	An:Ae:Cu:Dm	648	43.58	0.742	1	-0.54	No sex bias	0.0018	0.9981	0.011	1.193
AGAP002095	2R	An:Ae:Cu:Dm	516	42.99	0.711	21	-0.01	No sex bias	0.4747	0.5259	0.963	1.036
AGAP002097	2R	An:Ae:Cu:Dm	399	38.5	0.807	4	-0.08	No sex bias	0.2749	0.7285	0.633	1.287
AGAP002098	2R	An:Ae:Cu	120	44.69	0.791	0	0.38	No sex bias	0.9963	0.0036	1.234	0.019
AGAP002099	2R	An:Ae:Cu:Dm	513	35.83	0.834	0	0.04	No sex bias	0.6464	0.352	1.189	0.772
AGAP002100	2R	An:Ae:Cu:Dm	820	55.21	0.526	0	1.24	UP	0.9999	0	1.024	0.001
AGAP002101	2R	An:Ae:Cu:Dm	1218	35.06	0.835	4	-0.86	No sex bias	0.0002	0.9997	0.003	1.096
AGAP002102	2R	An:Ae:Cu:Dm	594	37.78	0.77	11	0.97	UP	0.9999	0.0001	1.044	0.001
AGAP002104	2R	An:Ae:Cu:Dm				9	0.3	No sex bias	0.9887	0.011	1.301	0.046
AGAP002105	2R	An ONLY	131	48.52	0.621	1	1.64	UP	0.9999	0	1.015	0.001
AGAP002106	2R	An:Ae:Cu:Dm	1071	48.67	0.642	4	0.38	No sex bias	0.9959	0.004	1.239	0.02
AGAP002107	2R	An:Ae:Cu:Dm	237	35.66	0.844	0	-0.7	No sex bias	0.0006	0.9994	0.005	1.134
AGAP002108	2R	An:Ae:Cu:Dm	376	37.99	0.782	8	0.26	No sex bias	0.9787	0.0215	1.34	0.079
AGAP002109	2R	An:Ae:Cu:Dm	277	41.28	0.729	1	-0.04	No sex bias	0.3677	0.634	0.794	1.18
AGAP002110	2R	An:Ae:Cu:Dm	525	37.44	0.817	0	0.18	No sex bias	0.9322	0.0697	1.397	0.209
AGAP002112	2R	An:Ae:Dm	573	49.07	0.621	0	0.11	No sex bias	0.8366	0.1621	1.37	0.416
AGAP002113	2R	An:Ae:Cu:Dm	125	43.93	0.655	3	0.04	No sex bias	0.6418	0.3531	1.184	0.773
AGAP002114	2R	An:Ae:Cu:Dm	497	40.1	0.789	1	0.18	No sex bias	0.9353	0.0642	1.395	0.195
AGAP002115	2R	An:Ae:Cu:Dm	936	48.7	0.677	3	0.35	No sex bias	0.9942	0.0057	1.261	0.027
AGAP002116	2R	An:Ae:Cu:Dm	663	48.34	0.668	0	-0.06	No sex bias	0.329	0.6761	0.728	1.231
AGAP002117	2R	An:Ae:Cu:Dm	297	54.62	0.538	0	-0.39	No sex bias	0.0079	0.9919	0.035	1.281
AGAP002118	2R	An:Ae:Cu:Dm	393	40.03	0.766	0	-0.87	No sex bias	0.0002	0.9997	0.003	1.096
AGAP002119	2R	An:Ae:Cu:Dm	1484	51.14	0.618	9	0.3	No sex bias	0.9887	0.0109	1.301	0.045
AGAP002120	2R	An:Ae:Cu:Dm	802	33.42	0.858	9	-0.19	No sex bias	0.0845	0.917	0.243	1.402
AGAP002121	2R	An:Ae:Cu:Dm	174	40.31	0.757	0	-0.44	No sex bias	0.0042	0.9956	0.021	1.242
AGAP002122	2R	An:Ae:Cu:Dm	135	35.19	0.811	0	-1.1	DOWN	0.0001	0.9999	0.001	1.058
AGAP002123	2R	An:Ae:Cu:Dm	778	40.88	0.749	0	-0.25	No sex bias	0.038	0.9609	0.126	1.38
AGAP002125	2R	An:Ae:Cu:Dm	381	46.03	0.671	4	-0.13	No sex bias	0.16	0.8412	0.409	1.378
AGAP002127	2R	An:Ae:Cu:Dm	377	40.46	0.767	12	0.15	No sex bias	0.8987	0.0996	1.398	0.279
AGAP002128	2R	An:Ae:Cu:Dm	592	44.97	0.715	0	0.59	No sex bias	0.9995	0.0004	1.117	0.004
AGAP002129	2R	An:Ae:Cu:Dm	304	41.45	0.749	0	-0.3	No sex bias	0.0222	0.9786	0.081	1.345
AGAP002130	2R	An:Ae:Cu:Dm	115	55.2	0.596	0	-0.08	No sex bias	0.275	0.7234	0.633	1.281
AGAP002131	2R	An:Ae:Cu	382	60.11	0.492	0	-0.03	No sex bias	0.4015	0.6013	0.848	1.14
AGAP002132	2R	An:Cu:Dm	1052	45	0.704	2	0	No sex bias	0.5125	0.4873	1.016	0.983
AGAP002133	2R	An:Ae:Cu:Dm	487	52.21	0.57	0	0.09	No sex bias	0.767	0.2335	1.316	0.559
AGAP002135	2R	An:Dm	541	51.72	0.633	26	0.57	No sex bias	0.9995	0.0004	1.12	0.004
AGAP002136	2R	An:Ae:Cu:Dm	438	45.14	0.715	17	0.5	No sex bias	0.9991	0.0008	1.149	0.006
AGAP002137	2R	An:Dm	441	41.54	0.741	17	0.8	No sex bias	0.9998	0.0001	1.065	0.002
AGAP002138	2R	An:Ae:Cu:Dm	504	38.67	0.802	15	0.39	No sex bias	0.9967	0.0033	1.227	0.017
AGAP002141	2R	An:Ae:Dm	299	55.88	0.619	0	-0.3	No sex bias	0.0224	0.9774	0.082	1.348
AGAP002142	2R	An:Ae:Cu:Dm	811	47.01	0.688	1	-0.11	No sex bias	0.2068	0.7949	0.502	1.349
AGAP002145	2R	An:Ae:Dm	682	48.44	0.633	2	0.36	No sex bias	0.9947	0.0053	1.254	0.025
AGAP002146	2R	An ONLY	97	39.99	0.726	0	-0.5	No sex bias	0.0024	0.9975	0.013	1.209
AGAP002147	2R	An:Ae:Cu:Dm	380	52.66	0.584	5	0.6	No sex bias	0.9996	0.0003	1.111	0.003
AGAP002149	2R	An:Dm	1486	48.44	0.611	16	-0.12	No sex bias	0.1978	0.8024	0.484	1.355
AGAP002151	2R	An:Ae:Cu:Dm	475	39.48	0.802	5	-0.83	No sex bias	0.0003	0.9997	0.003	1.101
AGAP002152	2R	An:Ae:Dm	491	54.93	0.578	13	0.09	No sex bias	0.77	0.229	1.319	0.551
AGAP002153	2R	An:Cu:Dm	808	47.42	0.686	0	0.2	No sex bias	0.9472	0.0531	1.39	0.167
AGAP002154	2R	An:Ae:Cu:Dm				15	-0.14	No sex bias	0.1478	0.8517	0.384	1.385
AGAP002155	2R	An:Ae:Cu:Dm	597	40.78	0.764	21	0.22	No sex bias	0.9651	0.0344	1.37	0.117
AGAP002156	2R	An:Ae:Dm	355	46.96	0.703	4	-0.21	No sex bias	0.065	0.9356	0.196	1.397
AGAP002157	2R	An:Ae:Cu:Dm	1067	39.53	0.719	0	0.07	No sex bias	0.7309	0.2704	1.28	0.629
AGAP002159	2R	An:Ae:Cu:Dm	1012	43.99	0.726	0	0.53	No sex bias	0.9993	0.0007	1.143	0.005
AGAP002161	2R	An:Ae:Cu:Dm	572	33.02	0.862	24	-0.35	No sex bias	0.0139	0.9861	0.055	1.316
AGAP002162	2R	An:Ae:Cu	491	49.07	0.655	0	0.05	No sex bias	0.6522	0.3478	1.195	0.765
AGAP002163	2R	An:Cu	181	39.64	0.778	0	0.09	No sex bias	0.7892	0.2127	1.335	0.519
AGAP002165	2R	An:Ae:Cu:Dm	655	40.31	0.759	22	-0.28	No sex bias	0.029	0.9709	0.1	1.364
AGAP002166	2R	An:Ae:Cu:Dm	577	43.26	0.731	0	-0.87	No sex bias	0.0002	0.9997	0.003	1.096
AGAP002167	2R	An:Ae:Cu:Dm	189	49.41	0.628	0	-0.18	No sex bias	0.0937	0.9066	0.264	1.404
AGAP002169	2R	An:Ae:Cu:Dm	168	57.53	0.532	18	0.13	No sex bias	0.8592	0.1392	1.384	0.368
AGAP002170	2R	An:Ae:Cu:Dm	240	44.29	0.671	0	0.21	No sex bias	0.9572	0.0414	1.381	0.136
AGAP002171	2R	An:Ae:Cu:Dm	528	44.92	0.694	2	-2.67	DOWN	0	0.9999	0	1.007
AGAP002172	2R	An:Ae:Cu:Dm	398	51.12	0.622	3	0.34	No sex bias	0.9938	0.0062	1.265	0.029
AGAP002173	2R	An:Ae:Cu:Dm	871	44.65	0.696	0	-0.06	No sex bias	0.3348	0.6662	0.738	1.219
AGAP002174	2R	An ONLY	393	56.88	0.617	0	-0.09	No sex bias	0.249	0.7507	0.584	1.309
AGAP002175	2R	An:Ae:Cu:Dm	379	46.62	0.688	0	-0.17	No sex bias	0.0977	0.9038	0.273	1.404
AGAP002176	2R	An:Ae:Cu:Dm	656	42.25	0.742	2	0.6	No sex bias	0.9996	0.0003	1.113	0.003
AGAP002177	2R	An:Ae:Cu:Dm	227	43.91	0.644	0	-0.57	No sex bias	0.0015	0.9984	0.01	1.183
AGAP002178	2R	An:Ae:Cu:Dm	492	53.35	0.588	2	0.7	No sex bias	0.9998	0.0002	1.084	0.002
AGAP002181	2R	An:Ae:Cu:Dm	461	31.42	0.895	17	-0.71	No sex bias	0.0006	0.9994	0.005	1.134
AGAP002182	2R	An:Ae:Cu:Dm	610	31.55	0.87	0	-0.75	No sex bias	0.0004	0.9995	0.004	1.121
AGAP002183	2R	An:Ae:Cu:Dm	626	33.55	0.828	0	-0.17	No sex bias	0.1073	0.8936	0.295	1.402
AGAP002184	2R	An:Ae:Cu:Dm	1149	37.81	0.822	0	-0.21	No sex bias	0.0671	0.9313	0.202	1.398
AGAP002185	2R	An:Ae:Cu:Dm	364	34.45	0.854	3	-0.94	No sex bias	0.0002	0.9998	0.002	1.08
AGAP002186	2R	An:Ae:Dm	1084	45.53	0.698	11	0.1	No sex bias	0.8049	0.1932	1.349	0.48
AGAP002190	2R	An:Ae:Cu	286	48.57	0.649	16	-0.55	No sex bias	0.0016	0.9984	0.01	1.187
AGAP002191	2R	An:Ae:Cu	318	48.31	0.69	16	0.07	No sex bias	0.7271	0.2769	1.278	0.641
AGAP002192	2R	An:Ae:Cu:Dm	394	36.9	0.819	2	0.53	No sex bias	0.9993	0.0006	1.14	0.005
AGAP002193	2R	An:Ae:Cu:Dm	662	41.75	0.715	1	-0.26	No sex bias	0.0361	0.9636	0.121	1.375
AGAP002194	2R	An:Ae:Cu:Dm	683	46.54	0.687	0	0.37	No sex bias	0.9953	0.0046	1.247	0.023
AGAP002195	2R	An:Ae:Cu:Dm	509	53.11	0.514	15	0.32	No sex bias	0.9906	0.0092	1.291	0.04
AGAP002196	2R	An:Ae:Cu:Dm	510	47.58	0.678	15	-0.24	No sex bias	0.0501	0.9514	0.158	1.389
AGAP002198	2R	An:Ae:Cu:Dm	289	37.71	0.76	0	-1.15	DOWN	0.0001	0.9999	0.001	1.052
AGAP002199	2R	An:Ae:Cu:Dm	1083	37.46	0.81	0	0.12	No sex bias	0.8439	0.1546	1.375	0.401
AGAP002200	2R	An:Ae:Cu:Dm	655	38.08	0.795	0	0.05	No sex bias	0.6697	0.3263	1.217	0.728
AGAP002203	2R	An:Ae:Cu	450	56.2	0.513	1	-0.59	No sex bias	0.0013	0.9987	0.009	1.175
AGAP002204	2R	An:Ae:Cu	471	58.23	0.53	15	0.32	No sex bias	0.9916	0.0085	1.284	0.037
AGAP002205	2R	An:Ae:Cu	499	51.06	0.609	15	0.32	No sex bias	0.9916	0.0082	1.284	0.036
AGAP002206	2R	An:Ae:Cu	435	58.23	0.535	15	0.25	No sex bias	0.9763	0.0236	1.348	0.085
AGAP002207	2R	An:Ae:Cu	496	50.45	0.616	15	0.44	No sex bias	0.9983	0.0016	1.19	0.01
AGAP002214	2R	An:Ae:Cu:Dm	695	47.82	0.641	0	-0.18	No sex bias	0.0963	0.904	0.27	1.404
AGAP002215	2R	An:Ae:Cu:Dm	2177	34.85	0.844	0	0.08	No sex bias	0.7575	0.2413	1.307	0.574
AGAP002216	2R	An:Ae:Cu:Dm	227	44.51	0.718	1	0.53	No sex bias	0.9993	0.0007	1.141	0.005
AGAP002217	2R	An:Ae:Cu	900	35.78	0.837	3	0.56	No sex bias	0.9994	0.0005	1.126	0.004
AGAP002218	2R	An:Ae:Cu:Dm	269	39.76	0.727	0	-0.13	No sex bias	0.1697	0.8308	0.428	1.374
AGAP002219	2R	An:Ae:Cu:Dm	191	49.06	0.541	15	0.05	No sex bias	0.6744	0.3276	1.222	0.73
AGAP002220	2R	An:Ae:Cu:Dm	243	49.64	0.651	0	-0.62	No sex bias	0.001	0.9989	0.007	1.16
AGAP002221	2R	An:Ae:Cu:Dm	481	40.01	0.775	29	-0.95	No sex bias	0.0001	0.9998	0.002	1.079
AGAP002222	2R	An:Ae:Cu:Dm	686	51.64	0.613	0	0.16	No sex bias	0.9106	0.0892	1.398	0.256
AGAP002223	2R	An:Ae:Cu:Dm	1290	38.72	0.791	13	0	No sex bias	0.5386	0.4668	1.052	0.953
AGAP002224	2R	An:Ae:Cu:Dm	889	40.56	0.782	8	-0.02	No sex bias	0.446	0.5544	0.919	1.076
AGAP002226	2R	An:Ae:Cu:Dm	1993	39.89	0.764	4	-0.03	No sex bias	0.4052	0.5977	0.855	1.135
AGAP002227	2R	An:Ae:Cu:Dm	242	52.35	0.602	0	-0.45	No sex bias	0.0041	0.9957	0.021	1.241
AGAP002228	2R	An:Ae:Cu	333	41.29	0.773	9	0.6	No sex bias	0.9996	0.0003	1.108	0.003
AGAP002229	2R	An:Ae:Cu:Dm	943	49.81	0.643	21	-0.01	No sex bias	0.46	0.5375	0.94	1.054
AGAP002232	2R	An:Ae:Cu:Dm	736	40.94	0.766	21	0.96	UP	0.9999	0.0001	1.044	0.001
AGAP002233	2R	An:Ae:Cu	987	40.69	0.78	19	0.02	No sex bias	0.5687	0.4326	1.092	0.901
AGAP002234	2R	An:Ae:Cu:Dm	279	47.13	0.68	21	-0.06	No sex bias	0.3236	0.6839	0.719	1.238
AGAP002235	2R	An:Ae:Cu:Dm	538	46.6	0.704	3	-0.08	No sex bias	0.2754	0.7271	0.633	1.285
AGAP002239	2R	An:Ae:Cu:Dm	211	41.44	0.639	0	0.15	No sex bias	0.8925	0.1082	1.396	0.299
AGAP002240	2R	An:Ae:Cu	176	48.41	0.658	0	0.16	No sex bias	0.9059	0.0939	1.397	0.267
AGAP002241	2R	An:Ae:Cu:Dm	474	53.38	0.592	0	0.05	No sex bias	0.68	0.3187	1.229	0.714
AGAP002242	2R	An:Ae:Cu:Dm	1151	41.64	0.739	0	-0.18	No sex bias	0.0948	0.9026	0.267	1.403
AGAP002243	2R	An:Ae:Cu:Dm	1137	38.03	0.778	20	-0.39	No sex bias	0.0079	0.9921	0.035	1.278
AGAP002244	2R	An:Ae:Cu	163	51.27	0.671	0	0.14	No sex bias	0.8766	0.1218	1.391	0.33
AGAP002245	2R	An:Ae:Cu:Dm	88	39.48	0.667	0	0.4	No sex bias	0.9971	0.0028	1.219	0.015
AGAP002246	2R	An:Ae:Cu:Dm	2004	42.16	0.725	5	-0.24	No sex bias	0.0459	0.9546	0.147	1.387
AGAP002247	2R	An:Ae:Cu:Dm	155	51.11	0.73	0	-0.33	No sex bias	0.015	0.9848	0.059	1.322
AGAP002248	2R	An:Ae:Cu:Dm	763	44.2	0.697	18	0.17	No sex bias	0.9163	0.0832	1.399	0.241
AGAP002250	2R	An:Ae:Cu:Dm	1115	49.15	0.666	24	0.03	No sex bias	0.6011	0.3991	1.132	0.849
AGAP002251	2R	An:Ae:Cu:Dm	168	52.08	0.673	18	-0.75	No sex bias	0.0004	0.9995	0.004	1.122
AGAP002252	2R	An:Ae:Cu:Dm	1428	46.12	0.693	0	-0.28	No sex bias	0.0271	0.9725	0.095	1.36
AGAP002253	2R	An:Ae:Cu:Dm	302	38.21	0.79	1	0.28	No sex bias	0.9846	0.0151	1.321	0.059
AGAP002255	2R	An:Ae:Cu:Dm	298	45.91	0.658	0	-0.06	No sex bias	0.302	0.6991	0.682	1.255
AGAP002257	2R	An:Ae:Cu:Dm	278	31.93	0.88	10	-0.14	No sex bias	0.1386	0.8615	0.364	1.39
AGAP002258	2R	An:Ae:Cu:Dm	268	45.39	0.653	0	-0.14	No sex bias	0.1407	0.859	0.368	1.389
AGAP002259	2R	An:Ae:Cu:Dm	376	57.98	0.513	0	0.01	No sex bias	0.5469	0.4516	1.063	0.93
AGAP002260	2R	An:Ae:Cu:Dm	471	38.62	0.785	0	0.11	No sex bias	0.8368	0.1649	1.37	0.422
AGAP002261	2R	An:Ae:Cu:Dm	1149	40.06	0.767	3	0.11	No sex bias	0.831	0.1664	1.368	0.425
AGAP002262	2R	An:Ae:Cu:Dm	1385	39.91	0.766	19	0.09	No sex bias	0.7957	0.2043	1.34	0.502
AGAP002263	2R	An:Ae:Cu:Dm	560	42.84	0.718	1	0.01	No sex bias	0.5394	0.4642	1.053	0.95
AGAP002264	2R	An:Ae:Cu:Dm	570	41.15	0.763	0	1.01	UP	0.9999	0	1.039	0.001
AGAP002265	2R	An:Ae:Cu:Dm	571	36.88	0.814	3	-0.86	No sex bias	0.0002	0.9997	0.003	1.098
AGAP002266	2R	An:Ae:Cu:Dm	454	36.71	0.788	5	-0.37	No sex bias	0.0098	0.99	0.042	1.294
AGAP002268	2R	An:Ae:Cu	2744	42.47	0.739	18	0.02	No sex bias	0.5823	0.4164	1.109	0.877
AGAP002269	2R	An:Ae:Cu:Dm	362	34.55	0.775	0	0.29	No sex bias	0.9876	0.0123	1.308	0.05
AGAP002270	2R	An:Ae:Cu	402	49.33	0.637	21	-0.12	No sex bias	0.1779	0.8222	0.446	1.368
AGAP002272	2R	An:Ae:Dm	2551	37.18	0.803	20	0.44	No sex bias	0.9982	0.0017	1.192	0.01
AGAP002274	2R	An:Ae:Cu	2800	39.83	0.791	0	0.5	No sex bias	0.9991	0.0008	1.152	0.006
AGAP002276	2R	An:Ae:Cu:Dm	442	40.64	0.737	0	-0.35	No sex bias	0.0125	0.9873	0.051	1.311
AGAP002277	2R	An:Ae:Cu:Dm	90	59.74	0.573	0	-1.11	DOWN	0.0001	0.9999	0.001	1.056
AGAP002278	2R	An:Ae:Cu:Dm	850	38.09	0.804	18	-0.16	No sex bias	0.1162	0.8844	0.315	1.401
AGAP002279	2R	An:Ae:Cu:Dm	544	35.87	0.827	15	0.07	No sex bias	0.7478	0.2555	1.299	0.601
AGAP002280	2R	An:Ae:Cu:Dm	300	41.41	0.734	0	0.06	No sex bias	0.7002	0.3018	1.249	0.685
AGAP002281	2R	An:Ae:Cu:Dm	1283	50.49	0.609	0	0.2	No sex bias	0.9531	0.0468	1.384	0.15
AGAP002282	2R	An:Ae:Cu:Dm	394	35.19	0.822	0	0.39	No sex bias	0.9968	0.0031	1.225	0.017
AGAP002283	2R	An:Ae:Cu:Dm	348	46.27	0.668	0	-0.37	No sex bias	0.0098	0.9902	0.042	1.293
AGAP002284	2R	An:Ae:Cu:Dm	915	39.66	0.777	0	-0.45	No sex bias	0.0041	0.9958	0.021	1.24
AGAP002285	2R	An:Ae:Cu:Dm	260	41.46	0.744	0	-0.26	No sex bias	0.0407	0.9607	0.133	1.381
AGAP002286	2R	An:Ae:Cu:Dm	215	53.05	0.601	0	-0.27	No sex bias	0.0317	0.9672	0.108	1.37
AGAP002287	2R	An:Ae:Cu:Dm	1170	40.02	0.754	0	-0.96	No sex bias	0.0002	0.9998	0.002	1.077
AGAP002288	2R	An:Ae:Cu:Dm	896	33.54	0.888	0	-0.04	No sex bias	0.3738	0.6234	0.804	1.166
AGAP002289	2R	An:Ae:Cu:Dm	612	44.85	0.707	0	0.15	No sex bias	0.9043	0.0955	1.398	0.271
AGAP002290	2R	An:Ae:Cu:Dm	1262	48.27	0.698	3	-0.06	No sex bias	0.3197	0.6792	0.712	1.234
AGAP002291	2R	An:Ae:Cu:Dm	898	35.19	0.835	0	0.91	UP	0.9999	0.0001	1.05	0.001
AGAP002292	2R	An:Ae:Cu	188	47.49	0.661	0	0.29	No sex bias	0.9874	0.0128	1.309	0.052
AGAP002294	2R	An:Ae:Cu:Dm	514	48.75	0.653	1	0.04	No sex bias	0.6306	0.3687	1.171	0.8
AGAP002295	2R	An:Ae:Cu:Dm	738	33.92	0.845	0	-0.21	No sex bias	0.0648	0.9355	0.196	1.397
AGAP002296	2R	An:Ae:Cu:Dm	352	45.42	0.66	1	0.42	No sex bias	0.9977	0.0022	1.205	0.013
AGAP002297	2R	An ONLY	332	47.66	0.641	22	0.18	No sex bias	0.9321	0.0666	1.397	0.201
AGAP002299	2R	An:Ae:Cu:Dm	635	40.36	0.778	0	-0.2	No sex bias	0.0729	0.9278	0.216	1.401
AGAP002300	2R	An:Ae:Cu:Dm	993	43.91	0.696	0	-0.86	No sex bias	0.0003	0.9997	0.003	1.097
AGAP002301	2R	An:Ae:Cu:Dm	145	40.56	0.669	0	-0.2	No sex bias	0.0748	0.9253	0.22	1.401
AGAP002302	2R	An:Ae:Cu:Dm	314	39.63	0.806	0	-0.11	No sex bias	0.1975	0.8018	0.484	1.355
AGAP002303	2R	An:Cu:Dm	467	48.02	0.64	22	0.57	No sex bias	0.9995	0.0004	1.119	0.004
AGAP002305	2R	An:Ae:Cu:Dm	218	38.9	0.741	0	-0.19	No sex bias	0.0746	0.9263	0.219	1.401
AGAP002306	2R	An:Ae:Cu:Dm	436	32.05	0.797	0	-1.36	DOWN	0	0.9999	0.001	1.037
AGAP002307	2R	An:Ae:Cu:Dm	351	41.29	0.705	0	0.15	No sex bias	0.9021	0.0972	1.399	0.274
AGAP002308	2R	An:Ae:Cu:Dm	288	53.7	0.621	1	0.44	No sex bias	0.9982	0.0018	1.193	0.011
AGAP002309	2R	An:Ae:Cu:Dm	1060	41.41	0.771	0	0.01	No sex bias	0.56	0.442	1.082	0.916
AGAP002310	2R	An:Ae:Cu:Dm	1763	37.29	0.807	28	0.56	No sex bias	0.9994	0.0005	1.126	0.004
AGAP002313	2R	An:Ae:Cu	514	52.25	0.604	2	-0.36	No sex bias	0.011	0.9888	0.046	1.301
AGAP002314	2R	An ONLY	335	50.92	0.42	0	0.04	No sex bias	0.6447	0.3517	1.187	0.772
AGAP002315	2R	An:Cu:Dm	545	42.2	0.728	0	-0.22	No sex bias	0.0574	0.9445	0.177	1.393
AGAP002316	2R	An:Ae:Cu:Dm	796	34.23	0.838	2	0.26	No sex bias	0.9788	0.0216	1.34	0.08
AGAP002317	2R	An:Ae:Cu:Dm	497	30.04	0.871	3	0.02	No sex bias	0.5949	0.4058	1.125	0.861
AGAP002318	2R	An:Cu:Dm	497	31.14	0.896	3	-0.35	No sex bias	0.0118	0.9878	0.048	1.307
AGAP002320	2R	An:Ae:Cu:Dm	202	41.8	0.725	0	-0.2	No sex bias	0.0756	0.9237	0.222	1.403
AGAP002321	2R	An:Ae:Cu:Dm	4057	51.93	0.64	3	-0.04	No sex bias	0.3786	0.6207	0.811	1.164
AGAP002322	2R	An:Ae:Cu:Dm	560	41.52	0.761	1	0.07	No sex bias	0.7437	0.2649	1.295	0.619
AGAP002323	2R	An:Ae:Cu:Dm	501	47.95	0.671	1	0.04	No sex bias	0.6542	0.345	1.198	0.76
AGAP002324	2R	An:Ae:Cu:Dm	569	41.42	0.789	1	-0.36	No sex bias	0.0101	0.9895	0.043	1.297
AGAP002327	2R	An:Ae:Cu	553	40.88	0.781	22	-0.53	No sex bias	0.002	0.998	0.012	1.197
AGAP002328	2R	An:Ae:Cu:Dm	142	38.49	0.82	0	-0.18	No sex bias	0.0929	0.9056	0.263	1.403
AGAP002329	2R	An:Ae:Cu:Dm	622	37.12	0.813	4	0.05	No sex bias	0.6837	0.3201	1.232	0.716
AGAP002330	2R	An:Ae:Cu:Dm	181	46.5	0.709	0	-1.4	DOWN	0	0.9999	0.001	1.032
AGAP002331	2R	An:Ae:Cu:Dm	656	39.29	0.782	10	1.96	UP	0.9999	0	1.01	0
AGAP002332	2R	An:Ae:Cu:Dm	197	50.4	0.677	0	-0.59	No sex bias	0.0012	0.9987	0.008	1.175
AGAP002333	2R	An:Dm	286	54.56	0.659	0	-0.59	No sex bias	0.0012	0.9987	0.008	1.174
AGAP002334	2R	An:Ae:Cu:Dm	828	43.85	0.726	25	-0.25	No sex bias	0.0389	0.9602	0.128	1.382
AGAP002335	2R	An:Ae:Cu:Dm	459	35.58	0.831	1	0.53	No sex bias	0.9993	0.0006	1.137	0.005
AGAP002337	2R	An:Ae:Cu:Dm	585	32.31	0.823	0	-1.4	DOWN	0	0.9999	0.001	1.031
AGAP002338	2R	An:Ae:Cu:Dm	183	36.87	0.799	0	-0.12	No sex bias	0.1678	0.8317	0.425	1.374
AGAP002339	2R	An:Ae:Cu:Dm	259	52.69	0.657	0	0.1	No sex bias	0.8038	0.1924	1.348	0.479
AGAP002340	2R	An:Ae:Cu:Dm	1125	33.9	0.794	3	-0.65	No sex bias	0.0008	0.9991	0.006	1.151
AGAP002341	2R	An:Ae:Cu:Dm	461	32.41	0.868	0	-0.38	No sex bias	0.0081	0.9918	0.036	1.282
AGAP002342	2R	An:Ae:Cu	654	46.37	0.701	12	0.54	No sex bias	0.9993	0.0006	1.136	0.005
AGAP002344	2R	An:Ae:Cu:Dm	1088	40.01	0.758	4	0.2	No sex bias	0.9456	0.0536	1.39	0.168
AGAP002345	2R	An:Ae:Cu:Dm	771	38.26	0.774	0	-0.39	No sex bias	0.0076	0.9923	0.034	1.276
AGAP002346	2R	An:Ae:Cu:Dm	153	35.32	0.757	1	-0.92	No sex bias	0.0002	0.9997	0.002	1.086
AGAP002347	2R	An:Ae:Cu:Dm	415	47.57	0.686	0	-0.09	No sex bias	0.25	0.751	0.586	1.309
AGAP002348	2R	An:Dm	440	41.74	0.712	2	-0.81	No sex bias	0.0003	0.9996	0.003	1.105
AGAP002350	2R	An:Ae:Dm	379	38.95	0.712	4	0.26	No sex bias	0.979	0.0208	1.34	0.077
AGAP002351	2R	An:Ae:Cu:Dm	2064	44.5	0.709	5	-0.41	No sex bias	0.0063	0.9935	0.029	1.268
AGAP002352	2R	An:Ae:Cu:Dm	501	55.02	0.545	1	-0.74	No sex bias	0.0004	0.9995	0.004	1.121
AGAP002353	2R	An:Ae:Cu:Dm	416	42.47	0.712	12	-3.22	DOWN	0	0.9999	0	1.004
AGAP002354	2R	An:Ae:Cu:Dm	854	47.48	0.714	9	-0.3	No sex bias	0.021	0.9791	0.077	1.342
AGAP002355	2R	An:Ae:Cu:Dm	372	34.88	0.801	1	1.21	UP	0.9999	0	1.025	0.001
AGAP002356	2R	An:Ae:Cu:Dm	366	39.12	0.773	0	0.37	No sex bias	0.9954	0.0046	1.246	0.023
AGAP002357	2R	An:Ae:Cu:Dm	141	44.14	0.709	0	-0.12	No sex bias	0.1826	0.8182	0.455	1.366
AGAP002358	2R	An:Ae:Cu:Dm	301	32.21	0.82	28	0.33	No sex bias	0.9927	0.0073	1.275	0.033
AGAP002359	2R	An:Ae:Cu	377	39.59	0.82	12	0.53	No sex bias	0.9993	0.0006	1.136	0.005
AGAP002360	2R	An:Ae:Cu	313	40.25	0.791	12	0.64	No sex bias	0.9997	0.0003	1.099	0.003
AGAP002361	2R	An:Ae:Cu:Dm	293	41.94	0.771	0	-0.16	No sex bias	0.1125	0.8866	0.307	1.401
AGAP002362	2R	An:Ae:Cu:Dm	182	48.96	0.635	0	-0.21	No sex bias	0.0756	0.9252	0.222	1.402
AGAP002363	2R	An:Ae:Cu:Dm	320	51.38	0.616	0	-0.72	No sex bias	0.0005	0.9994	0.004	1.129
AGAP002364	2R	An:Ae:Cu:Dm	747	38.09	0.777	0	0.86	No sex bias	0.9999	0.0001	1.053	0.002
AGAP002365	2R	An:Ae:Cu:Dm	730	49.73	0.617	0	1.92	UP	0.9999	0	1.01	0
AGAP002366	2R	An:Ae:Cu:Dm	598	41.08	0.784	0	0.22	No sex bias	0.9598	0.039	1.377	0.129
AGAP002367	2R	An:Dm	605	36.76	0.703	4	-0.03	No sex bias	0.4305	0.5732	0.895	1.102
AGAP002369	2R	An:Ae:Cu:Dm	588	37.66	0.823	2	0.46	No sex bias	0.9986	0.0013	1.178	0.009
AGAP002370	2R	An:Ae:Cu:Dm				4	1.08	UP	0.9999	0	1.032	0.001
AGAP002374	2R	An:Ae:Cu:Dm	363	37.74	0.686	6	-0.18	No sex bias	0.0949	0.905	0.267	1.403
AGAP002375	2R	An:Ae:Cu:Dm	115	59.23	0.527	0	-1.42	DOWN	0	0.9999	0.001	1.031
AGAP002376	2R	An:Ae:Cu:Dm	521	38.85	0.772	0	0.22	No sex bias	0.9638	0.036	1.373	0.121
AGAP002377	2R	An:Ae:Cu:Dm	520	38.94	0.791	5	0.48	No sex bias	0.9988	0.0012	1.17	0.008
AGAP002378	2R	An:Ae:Cu:Dm	484	35.85	0.835	0	-1.6	DOWN	0	0.9999	0.001	1.025
AGAP002379	2R	An:Ae:Cu:Dm	1637	46.58	0.668	0	0.42	No sex bias	0.9979	0.0021	1.201	0.012
AGAP002381	2R	An:Ae:Cu:Dm	760	44.82	0.698	6	0.19	No sex bias	0.9475	0.0527	1.39	0.166
AGAP002382	2R	An:Ae:Cu:Dm	980	43.4	0.737	0	-0.05	No sex bias	0.3454	0.6506	0.755	1.2
AGAP002383	2R	An:Ae:Cu:Dm	564	53.76	0.537	1	-1.07	No sex bias	0.0001	0.9999	0.002	1.06
AGAP002384	2R	An:Ae:Cu:Dm	488	42.98	0.688	0	-0.38	No sex bias	0.009	0.9912	0.039	1.287
AGAP002385	2R	An:Ae:Cu:Dm	155	48.82	0.638	0	-0.36	No sex bias	0.0107	0.989	0.045	1.301
AGAP002386	2R	An:Ae:Cu:Dm	1079	46.54	0.659	0	0.1	No sex bias	0.8085	0.1897	1.351	0.473
AGAP002387	2R	An:Ae:Cu:Dm	439	43.79	0.742	2	-0.93	No sex bias	0.0002	0.9998	0.002	1.08
AGAP002388	2R	An:Ae:Cu:Dm	462	49.37	0.583	0	-0.02	No sex bias	0.4372	0.5613	0.905	1.086
AGAP002389	2R	An:Ae:Cu:Dm	140	54.91	0.654	0	-0.61	No sex bias	0.0011	0.9988	0.008	1.168
AGAP002390	2R	An:Ae:Cu:Dm	291	44.99	0.584	0	-0.79	No sex bias	0.0003	0.9996	0.003	1.11
AGAP002391	2R	An:Ae:Cu:Dm	637	35.84	0.811	30	0.68	No sex bias	0.9998	0.0002	1.087	0.002
AGAP002392	2R	An:Ae:Cu:Dm	297	46.79	0.646	0	0.3	No sex bias	0.9883	0.0116	1.304	0.048
AGAP002393	2R	An:Ae:Cu:Dm	334	46.45	0.73	1	-0.36	No sex bias	0.0108	0.989	0.045	1.301
AGAP002394	2R	An:Ae:Cu:Dm	507	39.27	0.726	0	-0.82	No sex bias	0.0003	0.9996	0.003	1.103
AGAP002395	2R	An:Ae:Cu:Dm	220	34.02	0.783	1	-0.23	No sex bias	0.0541	0.9448	0.168	1.393
AGAP002396	2R	An:Ae:Cu:Dm	779	35.99	0.832	1	-0.46	No sex bias	0.0037	0.9962	0.019	1.235
AGAP002397	2R	An:Ae:Cu:Dm	693	38.01	0.787	0	0.13	No sex bias	0.8735	0.126	1.39	0.339
AGAP002399	2R	An ONLY	357	33.14	0.814	2	0.49	No sex bias	0.9989	0.001	1.162	0.007
AGAP002400	2R	An:Ae:Cu:Dm	411	45.94	0.709	0	-0.64	No sex bias	0.0008	0.9991	0.006	1.154
AGAP002401	2R	An:Ae:Cu:Dm	227	37.92	0.749	0	-0.59	No sex bias	0.0012	0.9988	0.008	1.169
AGAP002403	2R	An:Ae:Cu:Dm	337	34.4	0.831	0	-0.29	No sex bias	0.0234	0.9761	0.084	1.352
AGAP002405	2R	An:Ae:Dm	248	50.19	0.658	0	-0.2	No sex bias	0.0742	0.9257	0.219	1.401
AGAP002406	2R	An:Ae:Cu:Dm	229	52.07	0.599	0	-0.12	No sex bias	0.1757	0.8241	0.441	1.369
AGAP002407	2R	An:Ae:Cu:Dm	162	52.04	0.643	0	-0.41	No sex bias	0.0062	0.9937	0.029	1.266
AGAP002408	2R	An:Ae:Cu:Dm	359	40.58	0.72	0	-1.03	No sex bias	0.0001	0.9998	0.002	1.066
AGAP002409	2R	An:Ae:Cu:Dm	452	43.52	0.712	0	-1.09	DOWN	0.0001	0.9999	0.001	1.06
AGAP002411	2R	An:Ae:Cu:Dm	2304	43.94	0.697	4	0.11	No sex bias	0.8321	0.1683	1.369	0.429
AGAP002412	2R	An:Ae:Cu:Dm	336	41.09	0.749	0	-0.47	No sex bias	0.0036	0.9963	0.019	1.231
AGAP002413	2R	An:Ae:Cu:Dm	418	54.18	0.57	0	-0.73	No sex bias	0.0005	0.9995	0.004	1.124
AGAP002414	2R	An:Ae:Cu:Dm	1458	35.93	0.803	1	-0.06	No sex bias	0.3094	0.6885	0.693	1.244
AGAP002415	2R	An:Ae:Cu:Dm	343	44.93	0.696	0	-0.44	No sex bias	0.0045	0.9956	0.022	1.243
AGAP002417	2R	An:Ae:Cu:Dm	495	43.37	0.739	28	0.53	No sex bias	0.9993	0.0006	1.139	0.005
AGAP002418	2R	An:Ae:Cu:Dm	508	41.95	0.678	28	0.24	No sex bias	0.9726	0.0271	1.355	0.096
AGAP002419	2R	An:Ae:Cu:Dm	506	43.92	0.679	28	-0.18	No sex bias	0.0892	0.9097	0.254	1.404
AGAP002420	2R	An:Ae:Cu:Dm	435	52.37	0.625	0	-0.16	No sex bias	0.1124	0.8857	0.307	1.401
AGAP002421	2R	An:Ae:Cu:Dm	385	41.28	0.73	0	2.58	UP	0.9999	0	1.008	0.001
AGAP002422	2R	An:Ae:Cu:Dm	436	44.4	0.705	28	0.46	No sex bias	0.9986	0.0013	1.176	0.009
AGAP002424	2R	An:Ae:Cu:Dm	1101	39.51	0.763	4	-0.16	No sex bias	0.1101	0.8901	0.301	1.401
AGAP002425	2R	An:Ae:Cu:Dm	522	45.04	0.722	8	-0.33	No sex bias	0.0168	0.9834	0.065	1.326
AGAP002426	2R	An:Ae:Cu:Dm	202	47.77	0.656	0	-1.47	DOWN	0	0.9999	0.001	1.028
AGAP002427	2R	An:Ae:Cu:Dm	663	31.73	0.878	18	0.64	No sex bias	0.9997	0.0003	1.099	0.003
AGAP002428	2R	An:Ae:Cu:Dm	215	44.1	0.646	0	0.48	No sex bias	0.9987	0.0011	1.171	0.008
AGAP002429	2R	An:Ae:Cu:Dm	559	38.63	0.803	10	1.76	UP	0.9999	0	1.012	0
AGAP002430	2R	An:Ae:Cu	114	57.49	0.636	0	0.76	No sex bias	0.9998	0.0001	1.073	0.002
AGAP002431	2R	An:Ae:Cu:Dm	623	42.16	0.743	0	0.16	No sex bias	0.909	0.0925	1.398	0.264
AGAP002432	2R	An ONLY	319	48.67	0.645	35	0.96	UP	0.9999	0.0001	1.043	0.001
AGAP002433	2R	An:Ae:Cu	685	45.74	0.699	2	-0.25	No sex bias	0.0373	0.9624	0.124	1.378
AGAP002434	2R	An:Ae:Cu:Dm	1229	39.22	0.793	0	0.38	No sex bias	0.9959	0.0039	1.238	0.02
AGAP002436	2R	An:Ae:Cu:Dm				0	0.66	No sex bias	0.9997	0.0002	1.093	0.002
AGAP002437	2R	An:Ae:Cu:Dm	207	43.28	0.733	0	-0.94	No sex bias	0.0002	0.9998	0.002	1.082
AGAP002438	2R	An:Ae:Cu:Dm	644	41.54	0.756	12	0.82	No sex bias	0.9998	0.0001	1.062	0.002
AGAP002439	2R	An:Ae:Cu:Dm	75	43.46	0.768	0	-0.47	No sex bias	0.003	0.9968	0.016	1.224
AGAP002440	2R	An:Ae:Cu:Dm	192	46.21	0.649	7	-0.17	No sex bias	0.0998	0.8997	0.278	1.403
AGAP002442	2R	An:Ae:Cu:Dm	128	31.89	0.8	1	0.43	No sex bias	0.9979	0.0019	1.199	0.011
AGAP002445	2R	An:Ae	104	50.23	0.644	1	-0.5	No sex bias	0.0025	0.9974	0.014	1.211
AGAP002451	2R	An:Ae:Cu:Dm	546	47.38	0.676	13	-0.37	No sex bias	0.0098	0.9898	0.042	1.296
AGAP002453	2R	An:Cu	236	57.21	0.651	11	0.19	No sex bias	0.9409	0.0611	1.393	0.187
AGAP002454	2R	An:Ae:Cu:Dm	230	46.94	0.694	0	-0.14	No sex bias	0.1422	0.8559	0.372	1.388
AGAP002455	2R	An:Ae:Cu:Dm	193	47.87	0.681	0	0.11	No sex bias	0.8153	0.184	1.355	0.462
AGAP002456	2R	An:Ae:Cu:Dm	1016	46	0.622	3	0.66	No sex bias	0.9998	0.0002	1.087	0.002
AGAP002457	2R	An:Ae:Cu:Dm	572	41.95	0.737	25	0.16	No sex bias	0.903	0.0951	1.398	0.27
AGAP002459	2R	An:Ae:Cu:Dm	221	41.62	0.759	0	0.08	No sex bias	0.7526	0.2466	1.302	0.584
AGAP002460	2R	An:Ae:Cu	404	38.99	0.763	17	0.19	No sex bias	0.9412	0.0575	1.392	0.178
AGAP002461	2R	An:Ae:Cu:Dm	179	48.39	0.684	0	0.09	No sex bias	0.7793	0.2191	1.326	0.531
AGAP002462	2R	An:Ae:Cu:Dm	375	34.4	0.849	11	0.35	No sex bias	0.9944	0.0055	1.258	0.026
AGAP002463	2R	An:Ae:Cu:Dm	742	44	0.714	0	1.62	UP	0.9999	0	1.014	0.001
AGAP002464	2R	An:Ae:Cu:Dm	234	30.63	0.858	0	0.12	No sex bias	0.8597	0.1426	1.384	0.376
AGAP002465	2R	An:Ae:Cu:Dm	217	31.55	0.863	0	-0.04	No sex bias	0.3688	0.6288	0.796	1.173
AGAP002466	2R	An:Ae:Cu:Dm	340	40.9	0.759	8	1.12	UP	0.9999	0	1.029	0.001
AGAP002467	2R	An:Ae:Cu:Dm	721	38.62	0.805	0	0.05	No sex bias	0.6649	0.3342	1.21	0.741
AGAP002468	2R	An:Ae:Cu:Dm	152	31.18	0.87	0	-0.86	No sex bias	0.0002	0.9997	0.003	1.095
AGAP002469	2R	An:Dm	1124	38.62	0.797	1	-0.53	No sex bias	0.002	0.9979	0.012	1.2
AGAP002470	2R	An:Ae:Cu:Dm	143	52.71	0.537	0	-0.42	No sex bias	0.0062	0.9937	0.029	1.266
AGAP002472	2R	An:Ae:Cu:Dm	1139	36.04	0.818	2	-0.62	No sex bias	0.001	0.9989	0.007	1.161
AGAP002473	2R	An:Ae:Cu:Dm	128	42.36	0.648	0	0.03	No sex bias	0.5982	0.4031	1.13	0.856
AGAP002474	2R	An:Ae:Cu:Dm	746	39.41	0.751	2	-0.63	No sex bias	0.001	0.9989	0.007	1.16
AGAP002477	2R	An:Ae:Cu:Dm	134	58.5	0.611	0	-0.83	No sex bias	0.0002	0.9997	0.003	1.099
AGAP002480	2R	An:Ae:Dm				0	-0.18	No sex bias	0.095	0.9051	0.267	1.403
AGAP002481	2R	An:Ae:Cu:Dm				1	-0.15	No sex bias	0.1319	0.8683	0.35	1.393
AGAP002482	2R	An:Ae:Cu				0	0.33	No sex bias	0.993	0.0072	1.272	0.033
AGAP002483	2R	An:Ae:Cu:Dm	317	48.15	0.622	0	-0.14	No sex bias	0.1541	0.8473	0.398	1.383
AGAP002484	2R	An:Ae:Cu				9	-0.31	No sex bias	0.0203	0.9791	0.075	1.342
AGAP002488	2R	An:Ae:Cu:Dm	431	55.18	0.596	2	0.01	No sex bias	0.5458	0.4534	1.062	0.932
AGAP002490	2R	An:Ae:Cu:Dm	882	49.39	0.637	17	-0.07	No sex bias	0.2925	0.7022	0.664	1.258
AGAP002491	2R	An:Ae:Cu	255	51.94	0.601	0	0.47	No sex bias	0.9987	0.0013	1.174	0.008
AGAP002493	2R	An:Ae:Cu:Dm				0	0.12	No sex bias	0.8345	0.1636	1.37	0.419
AGAP002495	2R	An:Ae:Cu:Dm	561	50.64	0.633	0	1.07	UP	0.9999	0	1.034	0.001
AGAP002496	2R	An:Ae:Cu:Dm	154	44.68	0.766	0	0.09	No sex bias	0.7846	0.2134	1.331	0.521
AGAP002497	2R	An:Ae:Cu:Dm	574	48.33	0.689	0	0.38	No sex bias	0.9961	0.0039	1.236	0.02
AGAP002498	2R	An:Ae:Cu:Dm	906	39.17	0.747	0	-0.1	No sex bias	0.2233	0.7786	0.535	1.334
AGAP002499	2R	An:Ae:Cu:Dm	522	34.15	0.831	8	-1.48	DOWN	0	0.9999	0.001	1.028
AGAP002500	2R	An:Ae:Dm	146	39.91	0.743	1	-0.73	No sex bias	0.0005	0.9995	0.004	1.127
AGAP002501	2R	An:Ae:Cu:Dm	648	46.64	0.64	0	-0.22	No sex bias	0.0589	0.9408	0.181	1.394
AGAP002502	2R	An:Ae:Cu:Dm	2281	43.66	0.709	1	0.02	No sex bias	0.5795	0.4273	1.105	0.895
AGAP002503	2R	An:Ae	590	48.16	0.676	16	-0.87	No sex bias	0.0002	0.9997	0.003	1.093
AGAP002504	2R	An:Ae:Cu:Dm	708	41.23	0.739	3	-1.61	DOWN	0	0.9999	0.001	1.023
AGAP002505	2R	An:Ae:Cu:Dm	2633	45.44	0.705	9	0.49	No sex bias	0.999	0.001	1.159	0.007
AGAP002507	2R	An:Ae:Cu:Dm	380	41.83	0.772	0	-0.77	No sex bias	0.0004	0.9996	0.004	1.115
AGAP002508	2R	An:Ae:Cu:Dm	1058	58.06	0.364	24	-1.49	DOWN	0	0.9999	0.001	1.029
AGAP002509	2R	An:Ae:Cu:Dm	604	34.58	0.834	0	-0.32	No sex bias	0.0167	0.9829	0.064	1.328
AGAP002511	2R	An:Ae:Cu:Dm	1233	44.51	0.717	0	0.23	No sex bias	0.9678	0.0322	1.365	0.11
AGAP002512	2R	An:Ae:Cu:Dm	263	43.18	0.673	0	0.01	No sex bias	0.5473	0.4528	1.064	0.932
AGAP002513	2R	An:Ae:Cu:Dm	240	54.07	0.632	2	1.21	UP	0.9999	0	1.026	0.001
AGAP002515	2R	An:Ae:Cu	368	51.94	0.612	21	2.04	UP	0.9999	0	1.008	0
AGAP002517	2R	An:Ae:Cu	255	43.29	0.69	0	0.08	No sex bias	0.7696	0.2296	1.318	0.552
AGAP002518	2R	An:Ae:Cu:Dm	792	36.33	0.833	0	-0.23	No sex bias	0.0505	0.948	0.159	1.391
AGAP002519	2R	An:Ae:Cu:Dm	644	32.85	0.899	21	0.01	No sex bias	0.5476	0.4477	1.065	0.924
AGAP002520	2R	An:Ae:Cu:Dm	253	35.38	0.816	6	-1.9	DOWN	0	0.9999	0	1.014
AGAP002521	2R	An:Ae:Cu	257	36.35	0.764	6	-0.74	No sex bias	0.0004	0.9995	0.004	1.122
AGAP002522	2R	An:Ae:Cu:Dm	557	44.62	0.706	0	0.17	No sex bias	0.9203	0.0804	1.397	0.235
AGAP002523	2R	An:Ae:Cu:Dm	2813	43.54	0.705	0	0.25	No sex bias	0.9753	0.0252	1.349	0.091
AGAP002524	2R	An:Ae:Cu:Dm	179	43.18	0.707	0	0.59	No sex bias	0.9996	0.0004	1.112	0.003
AGAP002525	2R	An:Ae:Cu:Dm	635	38.93	0.798	0	-1.04	No sex bias	0.0001	0.9998	0.002	1.067
AGAP002526	2R	An:Ae:Cu:Dm	86	53.92	0.637	0	-0.57	No sex bias	0.0015	0.9984	0.009	1.183
AGAP002527	2R	An:Ae:Cu:Dm	1412	39.17	0.799	21	-0.06	No sex bias	0.3202	0.6773	0.713	1.233
AGAP002528	2R	An:Ae:Cu:Dm	141	43.05	0.714	0	0.15	No sex bias	0.8932	0.1057	1.396	0.294
AGAP002529	2R	An:Ae:Cu	2006	39.77	0.771	3	0.48	No sex bias	0.9989	0.0011	1.165	0.007
AGAP002530	2R	An:Ae:Cu	350	46.62	0.625	0	-0.11	No sex bias	0.1966	0.8027	0.483	1.355
AGAP002531	2R	An:Ae:Cu:Dm	349	40.73	0.775	2	-0.31	No sex bias	0.0213	0.979	0.078	1.342
AGAP002533	2R	An:Ae:Cu:Dm	223	40.9	0.745	2	-0.29	No sex bias	0.0246	0.9754	0.088	1.355
AGAP002534	2R	An:Ae:Cu:Dm	235	36.77	0.789	0	-0.97	No sex bias	0.0001	0.9998	0.002	1.073
AGAP002535	2R	An:Ae:Cu:Dm	287	44.97	0.669	0	-1.24	DOWN	0	0.9999	0.001	1.041
AGAP002536	2R	An:Ae:Cu:Dm	286	36.68	0.82	16	0.62	No sex bias	0.9996	0.0003	1.106	0.003
AGAP002538	2R	An:Ae:Cu:Dm	322	47.89	0.665	1	0.29	No sex bias	0.9871	0.0127	1.31	0.052
AGAP002539	2R	An:Ae:Cu:Dm	1210	37.08	0.81	0	-0.09	No sex bias	0.2502	0.7464	0.586	1.305
AGAP002541	2R	An:Ae:Cu:Dm	374	43.07	0.749	0	0.17	No sex bias	0.9267	0.0743	1.397	0.22
AGAP002543	2R	An:Ae:Cu:Dm	275	37.97	0.766	19	0.72	No sex bias	0.9998	0.0002	1.081	0.002
AGAP002544	2R	An:Cu	718	40.28	0.8	21	0.15	No sex bias	0.8898	0.1107	1.396	0.305
AGAP002546	2R	An:Ae:Cu	239	54.09	0.582	0	-0.46	No sex bias	0.0035	0.9964	0.019	1.23
AGAP002547	2R	An:Ae:Cu:Dm	164	48.14	0.673	0	-0.51	No sex bias	0.0024	0.9975	0.014	1.209
AGAP002548	2R	An:Ae:Cu:Dm	1043	49.26	0.633	0	1.23	UP	0.9999	0	1.025	0.001
AGAP002549	2R	An:Ae:Cu:Dm	552	38.26	0.792	0	-0.19	No sex bias	0.087	0.9124	0.249	1.404
AGAP002551	2R	An:Ae:Cu:Dm	623	39.17	0.814	24	0.26	No sex bias	0.9787	0.0207	1.34	0.077
AGAP002552	2R	An:Ae:Cu:Dm	628	51.04	0.631	24	-1.15	DOWN	0.0001	0.9999	0.001	1.052
AGAP002553	2R	An:Ae:Cu:Dm				0	0.1	No sex bias	0.7881	0.2104	1.334	0.515
AGAP002554	2R	An:Ae:Cu:Dm	684	40.37	0.742	0	-0.27	No sex bias	0.0334	0.9676	0.113	1.37
AGAP002555	2R	An:Ae:Cu	505	39.03	0.792	15	0.15	No sex bias	0.8967	0.1035	1.397	0.289
AGAP002556	2R	An:Ae:Cu:Dm	175	34.65	0.832	0	-0.25	No sex bias	0.0398	0.9602	0.13	1.383
AGAP002557	2R	An:Ae:Cu:Dm	608	35.12	0.819	24	0.27	No sex bias	0.9815	0.0184	1.333	0.07
AGAP002559	2R	An:Ae:Cu:Dm	328	29.93	0.884	24	0.26	No sex bias	0.9779	0.0222	1.343	0.081
AGAP002560	2R	An:Ae:Cu:Dm	479	40.77	0.767	0	-0.28	No sex bias	0.0268	0.9728	0.094	1.359
AGAP002564	2R	An:Ae:Cu:Dm	365	31.75	0.846	0	0.15	No sex bias	0.894	0.1042	1.396	0.29
AGAP002566	2R	An:Ae:Cu:Dm	822	35.54	0.849	0	-0.03	No sex bias	0.413	0.5886	0.867	1.123
AGAP002567	2R	An:Ae:Cu:Dm	878	35.45	0.797	0	0.07	No sex bias	0.7226	0.2769	1.273	0.641
AGAP002568	2R	An:Ae:Cu:Dm	237	34.97	0.792	0	0.22	No sex bias	0.9623	0.0379	1.375	0.126
AGAP002569	2R	An:Ae:Cu:Dm	446	39.36	0.779	0	0.18	No sex bias	0.9373	0.0646	1.394	0.196
AGAP002570	2R	An:Ae:Dm	547	42.27	0.713	0	0.01	No sex bias	0.5362	0.461	1.049	0.946
AGAP002571	2R	An:Ae:Cu:Dm	479	37.63	0.823	2	0.01	No sex bias	0.5234	0.4789	1.031	0.971
AGAP002573	2R	An:Ae:Cu	1057	37.15	0.814	3	-0.41	No sex bias	0.006	0.9939	0.028	1.263
AGAP002575	2R	An:Ae:Cu:Dm	244	39.67	0.779	0	-0.07	No sex bias	0.2803	0.721	0.642	1.279
AGAP002576	2R	An:Ae:Cu:Dm	1081	40.36	0.759	0	0.47	No sex bias	0.9986	0.0013	1.175	0.009
AGAP002577	2R	An:Ae:Cu:Dm	1814	44.26	0.728	9	0.41	No sex bias	0.9975	0.0025	1.21	0.014
AGAP002579	2R	An:Ae:Cu:Dm	1108	40.56	0.791	0	-0.05	No sex bias	0.3532	0.6444	0.769	1.192
AGAP002580	2R	An:Ae:Cu:Dm	835	41.9	0.751	7	0.09	No sex bias	0.7827	0.2217	1.329	0.537
AGAP002582	2R	An:Ae:Cu	238	55.5	0.548	0	-0.99	No sex bias	0.0001	0.9998	0.002	1.074
AGAP002585	2R	An:Ae:Cu	1629	36.14	0.843	1	-0.13	No sex bias	0.1579	0.8394	0.405	1.38
AGAP002586	2R	An:Ae:Cu:Dm	693	38.72	0.791	0	0.03	No sex bias	0.604	0.4046	1.136	0.859
AGAP002587	2R	An:Ae:Cu:Dm	508	39.61	0.786	15	-1.39	DOWN	0	0.9999	0.001	1.032
AGAP002588	2R	An ONLY	135	46.57	0.76	0	-0.85	No sex bias	0.0002	0.9997	0.003	1.098
AGAP002591	2R	An:Ae:Cu:Dm	776	42.73	0.741	0	0.48	No sex bias	0.9988	0.0011	1.168	0.008
AGAP002592	2R	An:Ae:Cu	230	43.24	0.714	8	-0.44	No sex bias	0.0042	0.9957	0.021	1.24
AGAP002593	2R	An:Ae:Cu	203	43.22	0.711	8	-0.64	No sex bias	0.0008	0.9991	0.006	1.151
AGAP002594	2R	An:Ae:Cu	235	43.35	0.77	8	-1.96	DOWN	0	0.9999	0	1.014
AGAP002597	2R	An:Ae:Cu	1874	35.32	0.836	0	0.16	No sex bias	0.9124	0.0887	1.399	0.254
AGAP002599	2R	An:Ae:Dm	306	30.85	0.767	6	0.05	No sex bias	0.686	0.3143	1.234	0.707
AGAP002600	2R	An:Ae:Cu:Dm	429	53.64	0.567	0	-0.65	No sex bias	0.0008	0.9991	0.006	1.153
AGAP002602	2R	An:Ae:Cu:Dm	492	47.35	0.673	0	0.17	No sex bias	0.9216	0.0809	1.398	0.236
AGAP002603	2R	An:Ae:Cu:Dm	706	44.99	0.687	6	-0.87	No sex bias	0.0002	0.9997	0.003	1.094
AGAP002604	2R	An:Ae:Cu:Dm	186	49.09	0.665	0	-1.72	DOWN	0	0.9999	0.001	1.022
AGAP002605	2R	An:Ae:Cu:Dm	719	53.41	0.608	0	-0.25	No sex bias	0.0403	0.9602	0.132	1.382
AGAP002606	2R	An:Ae:Cu:Dm	263	34.2	0.811	0	-0.05	No sex bias	0.3464	0.6579	0.757	1.208
AGAP002607	2R	An:Ae:Cu:Dm	871	39.29	0.747	0	0.25	No sex bias	0.9763	0.0235	1.348	0.085
AGAP002608	2R	An:Ae:Cu:Dm	329	45.52	0.685	0	-0.8	No sex bias	0.0003	0.9996	0.003	1.111
AGAP002609	2R	An:Ae:Cu:Dm	170	44.52	0.61	0	0.51	No sex bias	0.9992	0.0007	1.146	0.006
AGAP002613	2R	An:Ae:Cu:Dm	138	45.42	0.726	16	0.16	No sex bias	0.9175	0.0836	1.398	0.242
AGAP002615	2R	An:Dm	281	49.99	0.619	2	-0.15	No sex bias	0.1304	0.8715	0.347	1.394
AGAP002616	2R	An:Ae:Cu:Dm	588	37.12	0.806	7	-0.15	No sex bias	0.1208	0.8801	0.325	1.398
AGAP002618	2R	An:Ae:Cu:Dm	1191	38.78	0.79	0	0.05	No sex bias	0.6637	0.3413	1.21	0.754
AGAP002619	2R	An:Cu:Dm	508	52.05	0.541	1	0.25	No sex bias	0.9754	0.0251	1.349	0.09
AGAP002620	2R	An:Ae:Cu:Dm	153	31.85	0.747	1	-0.21	No sex bias	0.0622	0.937	0.189	1.396
AGAP002621	2R	An:Ae:Cu	235	35.86	0.79	1	-0.01	No sex bias	0.4656	0.5352	0.949	1.05
AGAP002622	2R	An:Ae:Cu:Dm	608	39.23	0.777	16	-0.59	No sex bias	0.0012	0.9988	0.008	1.168
AGAP002624	2R	An:Ae:Cu:Dm	362	42.12	0.747	1	-0.17	No sex bias	0.099	0.9007	0.276	1.403
AGAP002625	2R	An:Ae:Cu:Dm	425	39.65	0.794	0	-0.28	No sex bias	0.0262	0.9735	0.093	1.357
AGAP002626	2R	An:Ae:Cu:Dm	361	46.08	0.698	0	-0.18	No sex bias	0.0898	0.9107	0.255	1.403
AGAP002627	2R	An:Ae:Cu:Dm	284	41.16	0.804	0	-0.35	No sex bias	0.0138	0.9865	0.055	1.314
AGAP002628	2R	An:Ae:Cu:Dm	418	42.47	0.738	20	0.57	No sex bias	0.9995	0.0005	1.123	0.004
AGAP002629	2R	An:Ae:Cu:Dm	750	49.01	0.583	0	-0.43	No sex bias	0.0049	0.9949	0.024	1.252
AGAP002630	2R	An:Ae:Cu:Dm	103	41.68	0.753	0	0.45	No sex bias	0.9983	0.0016	1.189	0.01
AGAP002631	2R	An:Ae:Cu:Dm	60	33.25	0.839	1	0.47	No sex bias	0.9987	0.0012	1.172	0.008
AGAP002632	2R	An:Dm	60	43.36	0.772	1	1.15	UP	0.9999	0	1.028	0.001
AGAP002634	2R	An:Ae:Cu:Dm	417	46.4	0.702	5	-0.39	No sex bias	0.0076	0.9923	0.034	1.276
AGAP002635	2R	An ONLY	420	48.98	0.675	0	0.2	No sex bias	0.9508	0.049	1.386	0.156
AGAP002636	2R	An ONLY	97	41.42	0.602	0	-0.15	No sex bias	0.1288	0.8691	0.343	1.394
AGAP002638	2R	An:Ae:Cu:Dm	777	39.42	0.786	11	0.37	No sex bias	0.9951	0.0047	1.249	0.023
AGAP002642	2R	An:Ae:Cu	817	40.69	0.783	3	0.28	No sex bias	0.9835	0.0164	1.325	0.064
AGAP002643	2R	An ONLY	156	45.59	0.709	1	-2.57	DOWN	0	0.9999	0	1.006
AGAP002644	2R	An:Ae:Cu:Dm	1656	45.54	0.691	4	-0.29	No sex bias	0.0261	0.9738	0.093	1.356
AGAP002645	2R	An:Ae:Cu:Dm	363	38.68	0.798	3	-0.45	No sex bias	0.0041	0.9958	0.021	1.239
AGAP002646	2R	An:Ae:Cu:Dm	344	38.61	0.778	21	-0.58	No sex bias	0.0013	0.9986	0.009	1.175
AGAP002647	2R	An:Ae:Cu:Dm	417	50.18	0.659	15	1.12	UP	0.9999	0	1.03	0.001
AGAP002649	2R	An:Ae:Cu:Dm	2008	50.88	0.591	0	-0.2	No sex bias	0.0741	0.9253	0.218	1.402
AGAP002650	2R	An:Ae:Cu:Dm	247	47.2	0.698	2	0.1	No sex bias	0.8043	0.1952	1.348	0.484
AGAP002651	2R	An:Ae:Cu:Dm	5061	48.38	0.643	1	0.1	No sex bias	0.8049	0.1951	1.349	0.484
AGAP002652	2R	An:Ae:Cu:Dm	431	42.95	0.717	1	-0.38	No sex bias	0.0089	0.9914	0.039	1.284
AGAP002653	2R	An:Ae:Cu:Dm	497	40.41	0.779	0	-1.17	DOWN	0.0001	0.9999	0.001	1.046
AGAP002654	2R	An:Ae:Cu	1206	41.17	0.695	1	0.05	No sex bias	0.6616	0.3376	1.208	0.747
AGAP002655	2R	An:Ae:Cu	764	43.02	0.721	1	-0.61	No sex bias	0.0011	0.9988	0.008	1.169
AGAP002657	2R	An:Ae:Cu:Dm	289	42.96	0.72	0	0.02	No sex bias	0.5705	0.4312	1.094	0.9
AGAP002658	2R	An:Cu:Dm	89	49.97	0.634	1	-1.12	DOWN	0.0001	0.9999	0.001	1.054
AGAP002659	2R	An:Ae:Cu:Dm	467	49.36	0.679	0	-0.36	No sex bias	0.0108	0.9889	0.045	1.301
AGAP002661	2R	An:Ae:Cu:Dm	320	40.77	0.747	6	-0.76	No sex bias	0.0004	0.9995	0.004	1.12
AGAP002662	2R	An:Ae:Cu:Dm	504	42.41	0.769	0	0.41	No sex bias	0.9974	0.0025	1.212	0.014
AGAP002663	2R	An:Ae:Cu:Dm	371	38.19	0.788	0	0.27	No sex bias	0.982	0.0182	1.332	0.069
AGAP002664	2R	An:Ae:Cu:Dm	296	49.14	0.6	0	-0.5	No sex bias	0.0024	0.9976	0.013	1.207
AGAP002665	2R	An:Ae:Cu:Dm	1090	42.33	0.726	0	0.26	No sex bias	0.9774	0.022	1.344	0.081
AGAP002666	2R	An:Ae:Cu	251	51.76	0.64	0	-0.26	No sex bias	0.0368	0.9633	0.123	1.376
AGAP002667	2R	An:Ae:Cu:Dm	172	30.86	0.798	0	-1.33	DOWN	0	0.9999	0.001	1.037
AGAP002668	2R	An:Ae:Cu:Dm	286	48.67	0.626	0	-0.36	No sex bias	0.0113	0.9885	0.047	1.303
AGAP002670	2R	An:Ae:Cu:Dm	576	46.5	0.683	0	0.44	No sex bias	0.998	0.0018	1.196	0.011
AGAP002671	2R	An:Ae:Cu:Dm	603	40.84	0.752	4	-0.14	No sex bias	0.1498	0.8497	0.387	1.385
AGAP002672	2R	An:Ae:Cu:Dm	1034	38.19	0.813	0	-0.07	No sex bias	0.3034	0.7013	0.684	1.257
AGAP002674	2R	An:Ae:Cu:Dm	734	40.57	0.788	2	0.34	No sex bias	0.9935	0.0064	1.267	0.029
AGAP002677	2R	An:Ae:Cu:Dm	909	41.07	0.762	0	0.06	No sex bias	0.7164	0.2822	1.267	0.65
AGAP002678	2R	An:Ae:Cu:Dm	585	43.89	0.728	0	0.43	No sex bias	0.9978	0.002	1.202	0.012
AGAP002680	2R	An:Ae:Cu:Dm	1054	38.34	0.769	0	-0.17	No sex bias	0.1023	0.9003	0.284	1.403
AGAP002682	2R	An:Ae:Cu:Dm	1373	46.56	0.679	0	-0.05	No sex bias	0.3532	0.6485	0.769	1.197
AGAP002683	2R	An:Ae:Cu:Dm	471	51.33	0.633	0	-0.31	No sex bias	0.02	0.9797	0.074	1.341
AGAP002685	2R	An:Ae:Cu:Dm	131	37.03	0.773	0	0.71	No sex bias	0.9998	0.0002	1.083	0.002
AGAP002686	2R	An:Ae:Cu:Dm	566	32.17	0.855	24	0.09	No sex bias	0.7678	0.2311	1.316	0.555
AGAP002688	2R	An:Ae:Cu:Dm	1097	44.64	0.716	3	0.21	No sex bias	0.9519	0.047	1.386	0.151
AGAP002689	2R	An:Cu:Dm	667	44.57	0.734	0	0.51	No sex bias	0.9991	0.0008	1.149	0.006
AGAP002690	2R	An:Cu:Dm	625	49.15	0.609	0	-0.25	No sex bias	0.0412	0.9575	0.134	1.384
AGAP002691	2R	An:Ae:Cu:Dm	342	43.27	0.722	9	0.13	No sex bias	0.8665	0.1357	1.389	0.36
AGAP002692	2R	An:Ae:Cu:Dm	2292	45.56	0.676	0	-0.62	No sex bias	0.001	0.9989	0.007	1.166
AGAP002693	2R	An:Ae:Cu:Dm	614	31.79	0.877	2	-0.63	No sex bias	0.001	0.9989	0.007	1.161
AGAP002695	2R	An:Ae:Cu:Dm	1153	41.64	0.753	0	0.27	No sex bias	0.9814	0.0181	1.334	0.069
AGAP002702	2R	An:Ae:Cu	1292	39.39	0.815	2	0.61	No sex bias	0.9996	0.0003	1.107	0.003
AGAP002703	2R	An ONLY	233	48.4	0.661	0	0.41	No sex bias	0.9973	0.0026	1.215	0.015
AGAP002704	2R	An:Ae:Cu:Dm	433	40.66	0.728	0	0.45	No sex bias	0.9983	0.0016	1.186	0.01
AGAP002706	2R	An:Ae:Cu:Dm	77	46.08	0.606	1	-1.49	DOWN	0	0.9999	0.001	1.028
AGAP002707	2R	An:Ae:Cu:Dm	500	56.76	0.596	26	1.1	UP	0.9999	0	1.03	0.001
AGAP002708	2R	An:Ae:Cu:Dm	383	59.07	0.55	26	0.77	No sex bias	0.9998	0.0001	1.07	0.002
AGAP002709	2R	An:Ae:Cu:Dm	682	42.96	0.727	0	-0.1	No sex bias	0.2346	0.764	0.557	1.321
AGAP002711	2R	An:Ae:Cu:Dm	1568	44.19	0.723	5	-0.12	No sex bias	0.1864	0.8154	0.462	1.365
AGAP002712	2R	An:Ae:Cu:Dm	237	35.85	0.796	0	-0.09	No sex bias	0.2465	0.7525	0.579	1.31
AGAP002713	2R	An:Ae:Cu:Dm	187	43.71	0.763	0	-0.56	No sex bias	0.0016	0.9984	0.01	1.185
AGAP002717	2R	An:Ae:Cu:Dm	707	43.39	0.723	18	0	No sex bias	0.5074	0.4959	1.008	0.997
AGAP002718	2R	An:Ae:Cu:Dm	601	36.2	0.853	16	0.55	No sex bias	0.9994	0.0005	1.13	0.005
AGAP002720	2R	An:Ae	384	33.37	0.841	11	0.03	No sex bias	0.6038	0.3947	1.136	0.843
AGAP002721	2R	An:Ae:Cu:Dm	393	39.86	0.771	0	-0.59	No sex bias	0.0012	0.9987	0.008	1.173
AGAP002722	2R	An:Dm	421	61	0.54	5	-0.16	No sex bias	0.1098	0.8884	0.301	1.401
AGAP002723	2R	An:Ae:Dm	179	40.74	0.797	0	0.32	No sex bias	0.9914	0.0084	1.286	0.037
AGAP002724	2R	An:Ae:Dm	392	51.13	0.576	2	-0.26	No sex bias	0.0361	0.9644	0.121	1.374
AGAP002726	2R	An:Ae:Cu:Dm	226	41.6	0.75	0	0.21	No sex bias	0.9578	0.0423	1.38	0.138
AGAP002727	2R	An ONLY	311	51.13	0.632	0	0.09	No sex bias	0.7737	0.2265	1.322	0.546
AGAP002728	2R	An:Ae:Cu:Dm	418	33.62	0.829	2	0.49	No sex bias	0.999	0.0009	1.159	0.007
AGAP002729	2R	An:Ae:Cu:Dm	949	35.32	0.834	3	-0.09	No sex bias	0.257	0.7498	0.599	1.308
AGAP002730	2R	An:Ae:Cu:Dm	131	49.67	0.579	0	0.69	No sex bias	0.9997	0.0002	1.089	0.002
AGAP002731	2R	An:Ae:Cu:Dm	462	39.52	0.782	0	0.67	No sex bias	0.9997	0.0002	1.09	0.002
AGAP002732	2R	An:Ae:Cu	775	38.77	0.795	1	0.25	No sex bias	0.9774	0.0228	1.344	0.083
AGAP002735	2R	An:Ae:Cu:Dm	3261	43.65	0.728	5	-0.03	No sex bias	0.4204	0.5779	0.88	1.109
AGAP002736	2R	An:Ae:Cu:Dm	780	48.88	0.667	0	0.38	No sex bias	0.9964	0.0035	1.231	0.018
AGAP002737	2R	An ONLY	1760	34.57	0.829	15	-0.48	No sex bias	0.003	0.9969	0.016	1.223
AGAP002738	2R	An:Ae:Dm	545	42.67	0.733	13	0.18	No sex bias	0.9353	0.0647	1.395	0.196
AGAP002739	2R	An:Ae:Cu:Dm	3539	35.07	0.827	24	-0.33	No sex bias	0.0149	0.9853	0.059	1.32
AGAP002740	2R	An:Ae:Cu:Dm	211	44.5	0.704	0	-0.51	No sex bias	0.0024	0.9976	0.014	1.208
AGAP002741	2R	An:Ae:Dm	4926	39.85	0.769	5	0.1	No sex bias	0.7987	0.2013	1.344	0.496
AGAP002742	2R	An:Ae:Cu:Dm	194	40.31	0.766	0	0.15	No sex bias	0.8931	0.1106	1.397	0.305
AGAP002744	2R	An:Ae:Cu:Dm				0	0.28	No sex bias	0.986	0.0139	1.315	0.056
AGAP002751	2R	An:Ae:Cu:Dm	431	39.54	0.769	1	0.52	No sex bias	0.9993	0.0007	1.141	0.005
AGAP002752	2R	An:Ae:Cu:Dm	496	39.84	0.78	1	0.02	No sex bias	0.5997	0.4047	1.131	0.859
AGAP002753	2R	An:Dm	216	55.56	0.541	0	0.23	No sex bias	0.967	0.0335	1.367	0.114
AGAP002754	2R	An:Ae:Cu:Dm	187	35.86	0.757	0	-0.96	No sex bias	0.0001	0.9998	0.002	1.078
AGAP002756	2R	An:Ae:Cu	287	59.31	0.409	0	-0.67	No sex bias	0.0007	0.9992	0.006	1.145
AGAP002757	2R	An:Ae:Cu:Dm	971	38.44	0.803	0	0.38	No sex bias	0.9963	0.0036	1.232	0.019
AGAP002758	2R	An:Ae:Cu:Dm	472	54.3	0.605	0	0.06	No sex bias	0.6987	0.3019	1.249	0.685
AGAP002759	2R	An:Ae:Cu:Dm	548	33.61	0.85	9	-1.04	No sex bias	0.0001	0.9998	0.002	1.064
AGAP002760	2R	An:Ae:Cu:Dm	1585	40.5	0.761	0	-0.13	No sex bias	0.1589	0.839	0.407	1.379
AGAP002761	2R	An:Ae:Cu:Dm	587	37.09	0.812	0	-1.71	DOWN	0	0.9999	0.001	1.02
AGAP002762	2R	An:Ae:Cu:Dm	543	34.41	0.816	9	-1.07	No sex bias	0.0001	0.9998	0.002	1.062
AGAP002764	2R	An:Ae:Cu	460	47.56	0.668	0	-1.2	DOWN	0.0001	0.9999	0.001	1.047
AGAP002765	2R	An:Ae:Cu	309	43.63	0.719	7	0.23	No sex bias	0.9637	0.0363	1.373	0.121
AGAP002767	2R	An:Ae:Cu	310	36.83	0.813	7	-0.21	No sex bias	0.0671	0.9317	0.202	1.398
AGAP002769	2R	An ONLY	289	39.24	0.796	7	0.41	No sex bias	0.9974	0.0025	1.211	0.014
AGAP002770	2R	An:Ae:Cu:Dm	437	37.13	0.76	11	1.05	UP	0.9999	0	1.036	0.001
AGAP002771	2R	An:Cu:Dm	171	61	0.485	16	2	UP	0.9999	0	1.009	0
AGAP002773	2R	An:Cu:Dm	1109	41.86	0.772	12	0.58	No sex bias	0.9995	0.0005	1.121	0.004
AGAP002775	2R	An:Dm	684	42.06	0.727	0	0.21	No sex bias	0.9571	0.0439	1.381	0.142
AGAP002776	2R	An:Ae:Cu:Dm	427	49.64	0.617	2	-0.62	No sex bias	0.001	0.9989	0.007	1.164
AGAP002777	2R	An:Ae:Cu:Dm	112	53.45	0.692	0	0.44	No sex bias	0.9982	0.0017	1.192	0.011
[truncated: 7,448 more rows]
