# Supplementary material for: Demasculinization of the Anopheles gambiae X chromosome
Source: BMC Evol Biol. 2012 May 18;12:69. doi: 10.1186/1471-2148-12-69 (PMC3428665; doi:10.1186/1471-2148-12-69)
Supplement: Additional file 6 — Figure S4. Reporter gene expression of autosomal and X-linked transgenes in homozygous and hemizygous A. gambiae. Transmission (upper panels) and fluorescent microphotographs (GFP middle panels, RFP lower panels) showing the expression activity of male (M) and female (F) pupae of the α-tubulin promoter α-tubulin-EGFP X, α-tubulin-EGFP 2 L and α-tubulin-EGFP 3R transgenic lines carrying either one or two copies of the α-tubulin-eGFP construct into either the X chromosome or on chromosomes 2 L/3R. [file 1471-2148-12-69-S6.xlsx]

## Sheet: Sheet1
A. gambiae systematic ID	A. gambiae Chromosome	A. gambiae Meta analysis Male/Female expression ratio (Log2)	A. gambiae Meta analysis classification	D. melanogaster systematic ID	D. melanogaster Chromosome	D. melanogaster SEBIDA (Jan2011) Male/Female expression ratio (Log2)
AGAP001096	2R	0.09	No sex bias	FBgn0039944	XHet	-1.54
AGAP001936	2R	-0.04	No sex bias	FBgn0004625	X	0.35
AGAP002114	2R	0.18	No sex bias	FBgn0003200	X	-0.81
AGAP002354	2R	-0.3	No sex bias	FBgn0030299	X	-0.12
AGAP002695	2R	0.27	No sex bias	FBgn0031079	X	-0.91
AGAP002706	2R	-1.49	DOWN	FBgn0030765	X	-1.43
AGAP002919	2R	-1.06	DOWN	FBgn0004922	X	-1.15
AGAP003040	2R	-0.06	No sex bias	FBgn0011285	X	-0.84
AGAP004672	2R	-0.02	No sex bias	FBgn0030205	X	-1.27
AGAP007925	3R	-0.1	No sex bias	FBgn0085437	X	-0.3
AGAP010582	3L	-0.01	No sex bias	FBgn0083956	X	1.22
AGAP010801	3L	0.3	No sex bias	FBgn0040335	X	-0.35
AGAP011190	3L	-0.97	No sex bias	FBgn0004925	X	-1.03
AGAP012001	3L	0.04	No sex bias	FBgn0003986	X	0.29
AGAP012103	3L	-1.78	DOWN	FBgn0030235	X	-0.63
AGAP000383	X	0.15	No sex bias	FBgn0052547	X	0.22
AGAP000646	X	-0.27	No sex bias	FBgn0000472	X	-1.48
AGAP013283	X	-0.5	No sex bias	FBgn0029860	X	2.83
AGAP003019	2R	-0.35	No sex bias	FBgn0003559	XHet	-0.7
AGAP001101	2R	0.48	No sex bias	FBgn0029690	X	-0.36
AGAP001103	2R	0.45	No sex bias	FBgn0010269	X	-1.43
AGAP001104	2R	-0.93	No sex bias	FBgn0030054	X	-2.11
AGAP001109	2R	-0.17	No sex bias	FBgn0028341	X	-0.7
AGAP001110	2R	-0.33	No sex bias	FBgn0052758	X	-0.72
AGAP001111	2R	-0.28	No sex bias	FBgn0053080	X	0.69
AGAP001113	2R	0.4	No sex bias	FBgn0029791	X	0.09
AGAP001126	2R	0.47	No sex bias	FBgn0052600	X	0.39
AGAP001133	2R	-0.39	No sex bias	FBgn0030354	X	-0.66
AGAP001134	2R	-0.69	No sex bias	FBgn0030692	X	-1.02
AGAP001135	2R	-1.4	DOWN	FBgn0024332	X	-2.85
AGAP001144	2R	0.11	No sex bias	FBgn0030996	X	-0.64
AGAP001168	2R	-0.16	No sex bias	FBgn0052685	X	-0.7
AGAP001175	2R	0.38	No sex bias	FBgn0030437	X	0.49
AGAP001177	2R	0.04	No sex bias	FBgn0026144	X	-2.46
AGAP001185	2R	0.96	UP	FBgn0029950	X	0.76
AGAP001187	2R	0.19	No sex bias	FBgn0004198	X	0.15
AGAP001195	2R	-0.76	No sex bias	FBgn0022942	X	-1.19
AGAP001227	2R	-0.01	No sex bias	FBgn0026433	X	-1.49
AGAP001261	2R	-1.97	DOWN	FBgn0031062	X	-2.1
AGAP001265	2R	-0.52	No sex bias	FBgn0031064	X	-0.13
AGAP001267	2R	0.32	No sex bias	FBgn0010380	X	-0.89
AGAP001268	2R	0.06	No sex bias	FBgn0031059	X	-0.66
AGAP001286	2R	-0.29	No sex bias	FBgn0026679	X	-1.02
AGAP001336	2R	0.72	No sex bias	FBgn0029898	X	1.09
AGAP001337	2R	0.7	No sex bias	FBgn0023524	X	0.54
AGAP001341	2R	-0.47	No sex bias	FBgn0030038	X	-0.44
AGAP001342	2R	-0.22	No sex bias	FBgn0030039	X	-0.07
AGAP001344	2R	0.16	No sex bias	FBgn0021767	X	0.09
AGAP001347	2R	0.2	No sex bias	FBgn0023506	X	-0.67
AGAP001396	2R	-0.04	No sex bias	FBgn0030465	X	-0.8
AGAP001398	2R	1.57	UP	FBgn0030641	X	0.04
AGAP001399	2R	-0.42	No sex bias	FBgn0008635	X	-0.35
AGAP001402	2R	-0.34	No sex bias	FBgn0029685	X	-1.27
AGAP001406	2R	-0.76	No sex bias	FBgn0029857	X	-0.9
AGAP001407	2R	-0.47	No sex bias	FBgn0028685	X	-0.92
AGAP001408	2R	-0.85	No sex bias	FBgn0029785	X	-0.89
AGAP001452	2R	-0.24	No sex bias	FBgn0023528	X	-1.99
AGAP001454	2R	-0.4	No sex bias	FBgn0029665	X	-0.26
AGAP001455	2R	-0.04	No sex bias	FBgn0030266	X	-0.31
AGAP001459	2R	-0.74	No sex bias	FBgn0029897	X	-1.12
AGAP001476	2R	0.12	No sex bias	FBgn0004646	X	-0.23
AGAP001477	2R	-1.1	DOWN	FBgn0027106	X	0.12
AGAP001484	2R	-0.14	No sex bias	FBgn0000330	X	-0.89
AGAP001485	2R	0.07	No sex bias	FBgn0052645	X	-0.64
AGAP001486	2R	0.25	No sex bias	FBgn0250871	X	0.63
AGAP001487	2R	0.48	No sex bias	FBgn0085387	X	0.38
AGAP001488	2R	0.36	No sex bias	FBgn0027108	X	-1.06
AGAP001491	2R	-0.06	No sex bias	FBgn0029925	X	-0.24
AGAP001492	2R	-0.28	No sex bias	FBgn0030456	X	-1.62
AGAP001497	2R	-0.04	No sex bias	FBgn0000667	X	0.12
AGAP001500	2R	-0.14	No sex bias	FBgn0025626	X	-1.74
AGAP001505	2R	-0.12	No sex bias	FBgn0030606	X	-1.65
AGAP001512	2R	-0.13	No sex bias	FBgn0040319	X	-0.05
AGAP001515	2R	0.57	No sex bias	FBgn0023540	X	0.25
AGAP001536	2R	0.25	No sex bias	FBgn0028550	X	0.11
AGAP001537	2R	-0.17	No sex bias	FBgn0026876	X	-1.61
AGAP001564	2R	-0.39	No sex bias	FBgn0030049	X	-0.79
AGAP001603	2R	2.63	UP	FBgn0030883	X	0.32
AGAP001604	2R	-0.07	No sex bias	FBgn0030735	X	-0.75
AGAP001611	2R	0	No sex bias	FBgn0030683	X	-1.77
AGAP001644	2R	0.13	No sex bias	FBgn0030467	X	-0.49
AGAP001653	2R	0.6	No sex bias	FBgn0017566	X	0.47
AGAP001654	2R	0.16	No sex bias	FBgn0030788	X	-1.29
AGAP001677	2R	0.02	No sex bias	FBgn0040394	X	-0.96
AGAP001682	2R	0.71	No sex bias	FBgn0030669	X	0.32
AGAP001761	2R	-0.17	No sex bias	FBgn0040918	X	-0.91
AGAP001788	2R	-1.28	DOWN	FBgn0030851	X	-1.61
AGAP001802	2R	0.5	No sex bias	FBgn0029870	X	-0.24
AGAP001806	2R	0.14	No sex bias	FBgn0040397	X	-0.82
AGAP001807	2R	0.11	No sex bias	FBgn0085440	X	-0.06
AGAP001813	2R	0.37	No sex bias	FBgn0004828	X	-1.28
AGAP001815	2R	-0.71	No sex bias	FBgn0030995	X	-0.62
AGAP001827	2R	-0.13	No sex bias	FBgn0023529	X	-0.33
AGAP001856	2R	-0.3	No sex bias	FBgn0003068	X	0.1
AGAP001866	2R	-0.38	No sex bias	FBgn0014133	X	-1.55
AGAP001867	2R	0.49	No sex bias	FBgn0010303	X	-0.72
AGAP001870	2R	0.97	UP	FBgn0030574	X	0.52
AGAP001878	2R	-0.43	No sex bias	FBgn0031043	X	-1.18
AGAP001879	2R	-0.16	No sex bias	FBgn0000377	X	-1.14
AGAP001883	2R	0.5	No sex bias	FBgn0260400	X	0.62
AGAP001888	2R	0.04	No sex bias	FBgn0030327	X	-0.55
AGAP001935	2R	0.17	No sex bias	FBgn0259100	X	-0.36
AGAP001937	2R	-0.29	No sex bias	FBgn0040907	X	-0.86
AGAP001938	2R	-0.4	No sex bias	FBgn0029704	X	-2.29
AGAP001943	2R	-0.32	No sex bias	FBgn0030336	X	-1.2
AGAP001968	2R	-0.22	No sex bias	FBgn0029858	X	-0.86
AGAP001994	2R	0.04	No sex bias	FBgn0030093	X	-0.8
AGAP002002	2R	-0.2	No sex bias	FBgn0030892	X	-0.39
AGAP002016	2R	-0.22	No sex bias	FBgn0030245	X	-0.12
AGAP002017	2R	-0.27	No sex bias	FBgn0040373	X	-1.77
AGAP002018	2R	-0.15	No sex bias	FBgn0052732	X	-1.52
AGAP002020	2R	0.16	No sex bias	FBgn0029888	X	0.22
AGAP002021	2R	0.42	No sex bias	FBgn0030421	X	-0.89
AGAP002038	2R	-0.35	No sex bias	FBgn0027794	X	-0.5
AGAP002079	2R	0.15	No sex bias	FBgn0052683	X	0.34
AGAP002087	2R	-0.31	No sex bias	FBgn0040890	X	-0.88
AGAP002088	2R	-1.11	DOWN	FBgn0023527	X	-2.1
AGAP002095	2R	-0.01	No sex bias	FBgn0003964	X	-1.17
AGAP002097	2R	-0.08	No sex bias	FBgn0000221	X	-0.63
AGAP002107	2R	-0.7	No sex bias	FBgn0029882	X	-1.29
AGAP002108	2R	0.26	No sex bias	FBgn0031044	X	-1.21
AGAP002109	2R	-0.04	No sex bias	FBgn0062413	X	-0.55
AGAP002112	2R	0.11	No sex bias	FBgn0029874	X	-1.41
AGAP002113	2R	0.04	No sex bias	FBgn0029854	X	-0.41
AGAP002115	2R	0.35	No sex bias	FBgn0261388	X	0.11
AGAP002117	2R	-0.39	No sex bias	FBgn0030410	X	-0.76
AGAP002118	2R	-0.87	No sex bias	FBgn0030878	X	-1.16
AGAP002165	2R	-0.28	No sex bias	FBgn0000210	X	-0.37
AGAP002166	2R	-0.87	No sex bias	FBgn0029764	X	-1.33
AGAP002169	2R	0.13	No sex bias	FBgn0015374	X	-0.02
AGAP002170	2R	0.21	No sex bias	FBgn0030853	X	0.35
AGAP002172	2R	0.34	No sex bias	FBgn0000028	X	0.35
AGAP002193	2R	-0.26	No sex bias	FBgn0003321	X	-0.13
AGAP002194	2R	0.37	No sex bias	FBgn0085388	X	0.23
AGAP002216	2R	0.53	No sex bias	FBgn0030411	X	-0.93
AGAP002223	2R	0	No sex bias	FBgn0030246	X	-0.49
AGAP002224	2R	-0.02	No sex bias	FBgn0017561	X	-1.61
AGAP002284	2R	-0.45	No sex bias	FBgn0031020	X	-1.41
AGAP002301	2R	-0.2	No sex bias	FBgn0001491	X	-0.47
AGAP002328	2R	-0.18	No sex bias	FBgn0030797	X	0.54
AGAP002344	2R	0.2	No sex bias	FBgn0026206	X	-0.62
AGAP002345	2R	-0.39	No sex bias	FBgn0052707	X	-1.05
AGAP002347	2R	-0.09	No sex bias	FBgn0031099	X	0.26
AGAP002350	2R	0.26	No sex bias	FBgn0004169	X	1.06
AGAP002355	2R	1.21	UP	FBgn0001145	X	0.93
AGAP002356	2R	0.37	No sex bias	FBgn0052528	X	-0.72
AGAP002357	2R	-0.12	No sex bias	FBgn0052576	X	-0.04
AGAP002358	2R	0.33	No sex bias	FBgn0003360	X	0.06
AGAP002361	2R	-0.16	No sex bias	FBgn0030870	X	-0.82
AGAP002362	2R	-0.21	No sex bias	FBgn0066304	X	-0.97
AGAP002397	2R	0.13	No sex bias	FBgn0029689	X	-0.56
AGAP002414	2R	-0.06	No sex bias	FBgn0004648	X	-0.68
AGAP002415	2R	-0.44	No sex bias	FBgn0030893	X	-0.05
AGAP002438	2R	0.82	No sex bias	FBgn0000382	X	-0.42
AGAP002439	2R	-0.47	No sex bias	FBgn0040899	X	-0.66
AGAP002440	2R	-0.17	No sex bias	FBgn0010341	X	-0.9
AGAP002459	2R	0.08	No sex bias	FBgn0040153	X	-0.4
AGAP002488	2R	0.01	No sex bias	FBgn0261573	X	-0.7
AGAP002493	2R	0.12	No sex bias	FBgn0085443	X	-0.49
AGAP002497	2R	0.38	No sex bias	FBgn0052772	X	-0.77
AGAP002499	2R	-1.48	DOWN	FBgn0023537	X	-0.26
AGAP002500	2R	-0.73	No sex bias	FBgn0030584	X	-0.15
AGAP002501	2R	-0.22	No sex bias	FBgn0030208	X	-1.19
AGAP002504	2R	-1.61	DOWN	FBgn0026079	X	-1.42
AGAP002505	2R	0.49	No sex bias	FBgn0029846	X	0.26
AGAP002536	2R	0.62	No sex bias	FBgn0040351	X	0.49
AGAP002538	2R	0.29	No sex bias	FBgn0016038	X	0.15
AGAP002575	2R	-0.07	No sex bias	FBgn0030357	X	0.16
AGAP002576	2R	0.47	No sex bias	FBgn0030358	X	0.44
AGAP002587	2R	-1.39	DOWN	FBgn0031010	X	0.5
AGAP002599	2R	0.05	No sex bias	FBgn0086558	X	-0.3
AGAP002605	2R	-0.25	No sex bias	FBgn0026751	X	-0.88
AGAP002607	2R	0.25	No sex bias	FBgn0030293	X	-1.28
AGAP002609	2R	0.51	No sex bias	FBgn0029937	X	-0.58
AGAP002645	2R	-0.45	No sex bias	FBgn0011710	X	-1.65
AGAP002646	2R	-0.58	No sex bias	FBgn0015617	X	-1.56
AGAP002647	2R	1.12	UP	FBgn0011754	X	-0.1
AGAP002649	2R	-0.2	No sex bias	FBgn0026083	X	-1.82
AGAP002657	2R	0.02	No sex bias	FBgn0031094	X	-0.66
AGAP002659	2R	-0.36	No sex bias	FBgn0030638	X	-0.54
AGAP002661	2R	-0.76	No sex bias	FBgn0031092	X	-0.3
AGAP002685	2R	0.71	No sex bias	FBgn0052672	X	0.3
AGAP002686	2R	0.09	No sex bias	FBgn0023169	X	-0.04
AGAP002688	2R	0.21	No sex bias	FBgn0025633	X	-2.02
AGAP002692	2R	-0.62	No sex bias	FBgn0031052	X	-0.44
AGAP002693	2R	-0.63	No sex bias	FBgn0030672	X	-0.94
AGAP002709	2R	-0.1	No sex bias	FBgn0030017	X	0.13
AGAP002712	2R	-0.09	No sex bias	FBgn0030434	X	-1.12
AGAP002713	2R	-0.56	No sex bias	FBgn0030433	X	-1.01
AGAP002717	2R	0	No sex bias	FBgn0023536	X	-0.31
AGAP002718	2R	0.55	No sex bias	FBgn0027601	X	-0.01
AGAP002721	2R	-0.59	No sex bias	FBgn0003965	X	0.4
AGAP002723	2R	0.32	No sex bias	FBgn0052544	X	0.22
AGAP002728	2R	0.49	No sex bias	FBgn0027291	X	0.03
AGAP002729	2R	-0.09	No sex bias	FBgn0003969	X	-1.3
AGAP002730	2R	0.69	No sex bias	FBgn0026666	X	0.69
AGAP002731	2R	0.67	No sex bias	FBgn0027296	X	-0.86
AGAP002744	2R	0.28	No sex bias	FBgn0040359	X	-0.27
AGAP002760	2R	-0.13	No sex bias	FBgn0002878	X	-1.34
AGAP002778	2R	-1.33	DOWN	FBgn0020272	X	-2.07
AGAP002790	2R	0.6	No sex bias	FBgn0000108	X	0.44
AGAP002800	2R	-0.05	No sex bias	FBgn0000316	X	-1.47
AGAP002801	2R	0.51	No sex bias	FBgn0066114	X	-1.35
AGAP002802	2R	0.13	No sex bias	FBgn0000635	X	0.26
AGAP002805	2R	0.07	No sex bias	FBgn0002707	X	-1.04
AGAP002808	2R	-1.83	DOWN	FBgn0029714	X	-1.74
AGAP002821	2R	0.14	No sex bias	FBgn0030522	X	-0.88
AGAP002839	2R	-0.7	No sex bias	FBgn0029892	X	-0.63
AGAP002906	2R	-0.36	No sex bias	FBgn0052649	X	-0.05
AGAP002908	2R	-0.1	No sex bias	FBgn0005411	X	-1.03
AGAP002915	2R	0.03	No sex bias	FBgn0004598	X	-1.99
AGAP002916	2R	-0.09	No sex bias	FBgn0052647	X	0.76
AGAP002922	2R	0.13	No sex bias	FBgn0040285	X	-0.59
AGAP002923	2R	-1.31	DOWN	FBgn0010292	X	-1.97
AGAP002924	2R	0.34	No sex bias	FBgn0261444	X	0.02
AGAP002925	2R	0.05	No sex bias	FBgn0030251	X	0.8
AGAP002927	2R	0.06	No sex bias	FBgn0259171	X	0.12
AGAP002951	2R	-0.32	No sex bias	FBgn0030701	X	-0.97
AGAP002960	2R	-0.9	No sex bias	FBgn0029755	X	-2.22
AGAP002961	2R	-1.16	DOWN	FBgn0030504	X	-1.95
AGAP002962	2R	0.16	No sex bias	FBgn0030503	X	0.2
AGAP003002	2R	-1.86	DOWN	FBgn0030720	X	-1.61
AGAP003008	2R	0.07	No sex bias	FBgn0028686	X	-0.99
AGAP003010	2R	0.03	No sex bias	FBgn0025835	X	0.29
AGAP003012	2R	-0.06	No sex bias	FBgn0029128	X	-0.25
AGAP003014	2R	0.04	No sex bias	FBgn0040395	X	-0.22
AGAP003017	2R	0.53	No sex bias	FBgn0003139	X	-1.52
AGAP003018	2R	0.39	No sex bias	FBgn0003392	X	0.44
AGAP003021	2R	0	No sex bias	FBgn0000319	X	-0.62
AGAP003024	2R	3.02	UP	FBgn0030704	X	-1.03
AGAP003026	2R	-0.13	No sex bias	FBgn0029778	X	-0.86
AGAP003027	2R	0.94	UP	FBgn0031089	X	0.49
AGAP003028	2R	-0.06	No sex bias	FBgn0031090	X	-0.8
AGAP003029	2R	-0.03	No sex bias	FBgn0029861	X	-0.71
AGAP003030	2R	0.91	UP	FBgn0028325	X	-0.2
AGAP003031	2R	0.14	No sex bias	FBgn0260971	X	0.19
AGAP003033	2R	-0.54	No sex bias	FBgn0030858	X	-0.82
AGAP003035	2R	-0.35	No sex bias	FBgn0003210	X	-0.89
AGAP003093	2R	-0.93	No sex bias	FBgn0030871	X	-1.82
AGAP003094	2R	-0.46	No sex bias	FBgn0000617	X	-0.62
AGAP003099	2R	0.81	No sex bias	FBgn0011770	X	-0.2
AGAP003114	2R	0.31	No sex bias	FBgn0000711	X	-0.13
AGAP003132	2R	-0.35	No sex bias	FBgn0030660	X	0
AGAP003143	2R	0.15	No sex bias	FBgn0040336	X	-0.77
AGAP003148	2R	-0.13	No sex bias	FBgn0027498	X	0.49
AGAP003178	2R	-1.33	DOWN	FBgn0040396	X	-0.35
AGAP003185	2R	0.34	No sex bias	FBgn0031061	X	0.16
AGAP003201	2R	-0.4	No sex bias	FBgn0031030	X	-2.09
AGAP003203	2R	-0.18	No sex bias	FBgn0000257	X	-0.61
AGAP003218	2R	-1.61	DOWN	FBgn0001341	X	-1.65
AGAP003220	2R	0.08	No sex bias	FBgn0030060	X	-0.52
AGAP003226	2R	0.44	No sex bias	FBgn0013809	X	1.13
AGAP003290	2R	-1.29	DOWN	FBgn0004650	X	-2.58
AGAP003292	2R	0.16	No sex bias	FBgn0025641	X	-0.92
AGAP003293	2R	-0.52	No sex bias	FBgn0024360	X	-0.91
AGAP003294	2R	-0.62	No sex bias	FBgn0024364	X	-2.26
AGAP003324	2R	-0.01	No sex bias	FBgn0030178	X	-0.52
AGAP003338	2R	-0.14	No sex bias	FBgn0024986	X	0.09
AGAP003344	2R	-0.66	No sex bias	FBgn0029833	X	-1.31
AGAP003349	2R	0.53	No sex bias	FBgn0029090	X	0.17
AGAP003353	2R	0.15	No sex bias	FBgn0030294	X	-1.83
AGAP003396	2R	0.12	No sex bias	FBgn0086448	X	-1.52
AGAP003414	2R	-1.06	DOWN	FBgn0021765	X	-0.8
AGAP003457	2R	-0.14	No sex bias	FBgn0027287	X	0.05
AGAP003461	2R	-0.42	No sex bias	FBgn0030645	X	-0.38
AGAP003463	2R	0.48	No sex bias	FBgn0031188	X	-0.55
AGAP003477	2R	-1.15	DOWN	FBgn0027329	X	-2.03
AGAP003478	2R	0.15	No sex bias	FBgn0030670	X	0.07
AGAP003555	2R	-0.11	No sex bias	FBgn0026060	X	-1.19
AGAP003567	2R	-0.51	No sex bias	FBgn0026090	X	-0.51
AGAP003619	2R	-0.24	No sex bias	FBgn0028982	X	-1.08
AGAP003633	2R	-0.26	No sex bias	FBgn0030091	X	-0.52
AGAP003635	2R	0.2	No sex bias	FBgn0003638	X	-0.16
AGAP003654	2R	0.46	No sex bias	FBgn0260753	X	0.11
AGAP003656	2R	0.14	No sex bias	FBgn0261451	X	-0.11
AGAP003660	2R	-0.62	No sex bias	FBgn0031053	X	-0.23
AGAP003732	2R	-0.66	No sex bias	FBgn0030834	X	-1.76
AGAP003779	2R	-1	No sex bias	FBgn0023177	X	-1.57
AGAP003783	2R	0.4	No sex bias	FBgn0030591	X	0.06
AGAP003788	2R	-0.5	No sex bias	FBgn0030598	X	-1.25
AGAP003808	2R	0.33	No sex bias	FBgn0013720	X	-0.61
AGAP003864	2R	0.71	No sex bias	FBgn0040931	X	0.37
AGAP003865	2R	-0.2	No sex bias	FBgn0001612	X	-1.43
AGAP003901	2R	0.39	No sex bias	FBgn0029881	X	0.69
AGAP003902	2R	-0.21	No sex bias	FBgn0029879	X	-2.65
AGAP003903	2R	-0.2	No sex bias	FBgn0030678	X	-0.74
AGAP003906	2R	0.16	No sex bias	FBgn0030739	X	-0.63
AGAP003917	2R	0.33	No sex bias	FBgn0024362	X	-1.07
AGAP003921	2R	-0.17	No sex bias	FBgn0002917	X	-0.01
AGAP003928	2R	-0.32	No sex bias	FBgn0029906	X	-0.53
AGAP003931	2R	0.11	No sex bias	FBgn0083940	X	-0.41
AGAP003962	2R	0.98	UP	FBgn0030634	X	0.33
AGAP004012	2R	0.72	No sex bias	FBgn0029656	X	1.54
AGAP004018	2R	0.56	No sex bias	FBgn0029835	X	-0.03
AGAP004064	2R	-1.15	DOWN	FBgn0030177	X	-1.85
AGAP004071	2R	-0.46	No sex bias	FBgn0024238	X	-0.58
AGAP004078	2R	-0.61	No sex bias	FBgn0004924	X	-1.9
AGAP004080	2R	0.83	No sex bias	FBgn0040348	X	0.39
AGAP004082	2R	-0.19	No sex bias	FBgn0030646	X	-1.3
AGAP004145	2R	-1.59	DOWN	FBgn0027334	X	-1.54
AGAP004186	2R	0.37	No sex bias	FBgn0030249	X	0.23
AGAP004192	2R	-0.45	No sex bias	FBgn0001218	X	-0.23
AGAP004255	2R	1.16	UP	FBgn0031003	X	-1.44
AGAP004258	2R	1.13	UP	FBgn0261569	X	0.3
AGAP004292	2R	0.26	No sex bias	FBgn0040344	X	-0.51
AGAP004293	2R	0.71	No sex bias	FBgn0023534	X	0.65
AGAP004294	2R	-0.13	No sex bias	FBgn0031057	X	-0.26
AGAP004299	2R	0.06	No sex bias	FBgn0011276	X	-0.05
AGAP004301	2R	0.12	No sex bias	FBgn0023545	X	-0.72
AGAP004314	2R	0.06	No sex bias	FBgn0003116	X	-0.47
AGAP004315	2R	0.26	No sex bias	FBgn0029891	X	0.29
AGAP004322	2R	-1.62	DOWN	FBgn0015527	X	-2.13
AGAP004336	2R	-0.71	No sex bias	FBgn0030063	X	-1.31
AGAP004391	2R	0.33	No sex bias	FBgn0029801	X	-0.85
AGAP004417	2R	-1.14	DOWN	FBgn0030096	X	-1.06
AGAP004419	2R	-0.17	No sex bias	FBgn0027564	X	0.02
AGAP004424	2R	-0.21	No sex bias	FBgn0030963	X	-1.65
AGAP004430	2R	-0.24	No sex bias	FBgn0020261	X	-0.54
AGAP004443	2R	0.19	No sex bias	FBgn0003371	X	0.46
AGAP004446	2R	0.08	No sex bias	FBgn0052529	X	0.12
AGAP004450	2R	0.06	No sex bias	FBgn0261446	X	-0.29
AGAP004458	2R	-0.02	No sex bias	FBgn0052687	X	0.14
AGAP004467	2R	-0.35	No sex bias	FBgn0004643	X	-2.02
AGAP004521	2R	-0.16	No sex bias	FBgn0004856	X	-1.27
AGAP004532	2R	0.14	No sex bias	FBgn0029975	X	0.15
AGAP004533	2R	-0.82	No sex bias	FBgn0030521	X	0.1
AGAP004545	2R	-0.23	No sex bias	FBgn0053172	X	-3.13
AGAP004546	2R	0.08	No sex bias	FBgn0028474	X	-1.34
AGAP004548	2R	-0.18	No sex bias	FBgn0030530	X	-1.58
AGAP004562	2R	-0.3	No sex bias	FBgn0030576	X	0.09
AGAP004586	2R	-0.33	No sex bias	FBgn0030088	X	-0.49
AGAP004627	2R	0.93	UP	FBgn0029529	X	-0.16
AGAP004665	2R	2.27	UP	FBgn0004959	X	-0.42
AGAP004678	2L	-2.2	DOWN	FBgn0030406	X	-1.1
AGAP004684	2L	-0.55	No sex bias	FBgn0031040	X	-1.91
AGAP004685	2L	-0.56	No sex bias	FBgn0030170	X	-1.61
AGAP004686	2L	-0.59	No sex bias	FBgn0030812	X	-1.17
AGAP004689	2L	0.18	No sex bias	FBgn0028331	X	-1.03
AGAP004692	2L	0.15	No sex bias	FBgn0261570	X	-0.47
AGAP004693	2L	0.19	No sex bias	FBgn0023546	X	-0.56
AGAP004695	2L	-0.17	No sex bias	FBgn0030894	X	-0.69
AGAP004696	2L	-0.88	No sex bias	FBgn0000611	X	-0.98
AGAP004698	2L	-0.57	No sex bias	FBgn0030468	X	-2.09
AGAP004699	2L	-0.03	No sex bias	FBgn0003079	X	-1.15
AGAP004707	2L	0.3	No sex bias	FBgn0260993	X	0.41
AGAP004708	2L	-0.9	No sex bias	FBgn0027093	X	-1.75
AGAP004715	2L	0.13	No sex bias	FBgn0029706	X	-0.47
AGAP004723	2L	-1.16	DOWN	FBgn0030082	X	-1.24
AGAP004726	2L	0.62	No sex bias	FBgn0029708	X	0.8
AGAP004728	2L	0.11	No sex bias	FBgn0052668	X	0.08
AGAP004731	2L	0.48	No sex bias	FBgn0029720	X	0.41
AGAP004737	2L	-0.38	No sex bias	FBgn0030318	X	-1
AGAP004743	2L	-0.19	No sex bias	FBgn0029709	X	-0.19
AGAP004752	2L	-0.94	No sex bias	FBgn0025629	X	-1.43
AGAP004907	2L	0.77	No sex bias	FBgn0011277	X	0.04
AGAP004908	2L	0.58	No sex bias	FBgn0025613	X	0.08
AGAP004930	2L	0.57	No sex bias	FBgn0046687	X	-1.52
AGAP005038	2L	0.17	No sex bias	FBgn0024897	X	0.5
AGAP005040	2L	0.47	No sex bias	FBgn0024985	X	-0.03
AGAP005046	2L	-0.83	No sex bias	FBgn0015288	X	-0.82
AGAP005123	2L	0.77	No sex bias	FBgn0030573	X	-1.6
AGAP005190	2L	-0.5	No sex bias	FBgn0023521	X	-0.48
AGAP005202	2L	0.05	No sex bias	FBgn0025638	X	-0.67
AGAP005213	2L	0.17	No sex bias	FBgn0030252	X	0
AGAP005215	2L	-0.55	No sex bias	FBgn0031060	X	-1.18
AGAP005226	2L	-0.21	No sex bias	FBgn0029853	X	0.19
AGAP005375	2L	-2.03	DOWN	FBgn0023542	X	-1.27
AGAP005631	2L	-0.26	No sex bias	FBgn0030365	X	-1.67
AGAP005761	2L	0.21	No sex bias	FBgn0029737	X	0.15
AGAP005762	2L	0.67	No sex bias	FBgn0030744	X	-0.57
AGAP005849	2L	0.09	No sex bias	FBgn0030887	X	0.64
AGAP005850	2L	1.13	UP	FBgn0029667	X	1.08
AGAP005857	2L	-0.37	No sex bias	FBgn0011741	X	-1
AGAP005913	2L	0.12	No sex bias	FBgn0001105	X	-0.83
AGAP005960	2L	-1.13	DOWN	FBgn0014026	X	-1.06
AGAP006109	2L	0.17	No sex bias	FBgn0000077	X	-1.01
AGAP006136	2L	0	No sex bias	FBgn0029935	X	-0.79
AGAP006139	2L	0.01	No sex bias	FBgn0014411	X	-0.93
AGAP006231	2L	-0.77	No sex bias	FBgn0029067	X	-0.5
AGAP006249	2L	-0.39	No sex bias	FBgn0024365	X	-1.13
AGAP006388	2L	-0.01	No sex bias	FBgn0015615	X	-1.36
AGAP006471	2L	0.34	No sex bias	FBgn0042132	X	-0.5
AGAP006542	2L	-0.03	No sex bias	FBgn0031114	X	-1.15
AGAP006629	2L	0.19	No sex bias	FBgn0024941	X	0.43
AGAP007082	2L	0.71	No sex bias	FBgn0031021	X	0.42
AGAP007097	2L	-0.07	No sex bias	FBgn0024996	X	-0.57
AGAP007107	2L	0.13	No sex bias	FBgn0030207	X	1.1
AGAP007115	2L	-0.54	No sex bias	FBgn0023522	X	-1.86
AGAP007147	2L	-0.18	No sex bias	FBgn0030711	X	-1.64
AGAP007167	2L	-0.07	No sex bias	FBgn0027358	X	-0.18
AGAP007288	2L	0.58	No sex bias	FBgn0029839	X	0.4
AGAP007373	2L	0.97	UP	FBgn0029837	X	0.46
AGAP007481	2L	0.29	No sex bias	FBgn0043001	X	-1.92
AGAP007490	2L	0.45	No sex bias	FBgn0030889	X	0.22
AGAP007509	2L	-0.33	No sex bias	FBgn0025621	X	-0.64
AGAP007529	2L	-0.13	No sex bias	FBgn0261284	X	-0.1
AGAP007532	2L	0.07	No sex bias	FBgn0004397	X	-0.35
AGAP007566	2L	0.22	No sex bias	FBgn0004832	X	-0.56
AGAP007574	2L	0.4	No sex bias	FBgn0030605	X	0.3
AGAP007699	2L	-1.22	DOWN	FBgn0020255	X	-1.64
AGAP007796	3R	0.24	No sex bias	FBgn0031081	X	0.39
AGAP007806	3R	-0.13	No sex bias	FBgn0004687	X	-0.38
AGAP007810	3R	-0.23	No sex bias	FBgn0003277	X	-1.23
AGAP007841	3R	0.2	No sex bias	FBgn0028342	X	-0.01
AGAP007962	3R	-0.05	No sex bias	FBgn0004957	X	-0.81
AGAP007989	3R	-0.15	No sex bias	FBgn0028974	X	-1.11
AGAP008000	3R	-0.37	No sex bias	FBgn0030041	X	-0.41
AGAP008003	3R	-0.11	No sex bias	FBgn0023510	X	-0.22
AGAP008161	3R	-1.03	No sex bias	FBgn0030507	X	-2.29
AGAP008228	3R	0.15	No sex bias	FBgn0030976	X	0.94
AGAP008349	3R	-0.08	No sex bias	FBgn0029958	X	-0.61
AGAP008385	3R	0.68	No sex bias	FBgn0030742	X	0.49
AGAP008427	3R	-1.75	DOWN	FBgn0030081	X	-1.77
AGAP008469	3R	0.15	No sex bias	FBgn0031070	X	-0.84
AGAP008528	3R	-0.1	No sex bias	FBgn0026713	X	-0.8
AGAP008530	3R	0.33	No sex bias	FBgn0030366	X	0.01
AGAP008540	3R	-0.52	No sex bias	FBgn0030035	X	-0.61
AGAP008600	3R	0.84	No sex bias	FBgn0052590	X	-1.26
AGAP008619	3R	-0.66	No sex bias	FBgn0030943	X	-1.54
AGAP008667	3R	-0.13	No sex bias	FBgn0030731	X	0.56
AGAP008836	3R	-0.24	No sex bias	FBgn0040347	X	-1.71
AGAP008871	3R	-0.56	No sex bias	FBgn0027342	X	-1.25
AGAP008927	3R	-0.36	No sex bias	FBgn0014395	X	0.97
AGAP008954	3R	0.28	No sex bias	FBgn0011566	X	-1.19
AGAP009012	3R	-0.31	No sex bias	FBgn0030305	X	-1.37
AGAP009045	3R	-0.13	No sex bias	FBgn0052736	X	-0.22
AGAP009077	3R	-0.42	No sex bias	FBgn0044030	X	-0.56
AGAP009132	3R	0.05	No sex bias	FBgn0029771	X	0.41
AGAP009453	3R	-0.55	No sex bias	FBgn0030766	X	-0.84
AGAP009488	3R	-1.13	DOWN	FBgn0022786	X	-1.06
AGAP009495	3R	0.02	No sex bias	FBgn0030053	X	-1.01
AGAP009547	3R	-0.41	No sex bias	FBgn0025615	X	-1.03
AGAP009573	3R	-0.24	No sex bias	FBgn0030700	X	-1.06
AGAP009603	3R	1.53	UP	FBgn0030872	X	-0.17
AGAP009633	3R	-0.99	No sex bias	FBgn0029648	X	0.12
AGAP009694	3R	-1.06	No sex bias	FBgn0030086	X	-2.42
AGAP009776	3R	0.43	No sex bias	FBgn0000152	X	-0.44
AGAP009777	3R	-0.53	No sex bias	FBgn0025800	X	-0.38
AGAP009791	3R	-1.35	DOWN	FBgn0029843	X	0.38
AGAP009840	3R	-0.24	No sex bias	FBgn0040087	X	-0.48
AGAP009971	3R	-0.83	No sex bias	FBgn0024182	X	-1.02
AGAP010035	3R	0.1	No sex bias	FBgn0029840	X	-0.87
AGAP010081	3R	-0.14	No sex bias	FBgn0024993	X	-1.31
AGAP010083	3R	-0.27	No sex bias	FBgn0043903	X	-0.81
AGAP010177	3R	-0.5	No sex bias	FBgn0030322	X	-2.01
AGAP010219	3R	-1.76	DOWN	FBgn0025815	X	-2.52
AGAP010275	3R	0.07	No sex bias	FBgn0030582	X	-0.79
AGAP010290	3R	0.84	No sex bias	FBgn0010194	X	-0.27
AGAP010292	3R	-0.04	No sex bias	FBgn0040068	X	-0.83
AGAP010313	3L	-0.22	No sex bias	FBgn0004367	X	-1.03
AGAP010314	3L	-0.57	No sex bias	FBgn0040346	X	-1.58
AGAP010383	3L	-2.38	DOWN	FBgn0028491	X	0.47
AGAP010386	3L	-0.5	No sex bias	FBgn0040340	X	-0.48
AGAP010459	3L	0.25	No sex bias	FBgn0030891	X	-1.34
AGAP010485	3L	0.28	No sex bias	FBgn0010329	X	0.09
AGAP010488	3L	0.03	No sex bias	FBgn0030460	X	-0.63
AGAP010490	3L	0.22	No sex bias	FBgn0023458	X	-0.62
AGAP010491	3L	-0.41	No sex bias	FBgn0027330	X	-1.81
AGAP010494	3L	-0.41	No sex bias	FBgn0026192	X	-0.85
AGAP010498	3L	-1.37	DOWN	FBgn0020909	X	-1.92
AGAP010503	3L	0.27	No sex bias	FBgn0029761	X	0.44
AGAP010556	3L	0.31	No sex bias	FBgn0023508	X	-0.85
AGAP010574	3L	-1.13	DOWN	FBgn0029999	X	-1.98
AGAP010590	3L	-0.34	No sex bias	FBgn0029718	X	-1.18
AGAP010594	3L	-0.19	No sex bias	FBgn0040235	X	-1.1
AGAP010598	3L	-1.02	No sex bias	FBgn0024361	X	0.26
AGAP010606	3L	-0.69	No sex bias	FBgn0027359	X	-0.49
AGAP010656	3L	-1.61	DOWN	FBgn0030631	X	-1.3
AGAP010670	3L	-1.71	DOWN	FBgn0027602	X	-1.26
AGAP010676	3L	-0.27	No sex bias	FBgn0259734	X	-0.55
AGAP010680	3L	-0.19	No sex bias	FBgn0030625	X	0.76
AGAP010713	3L	-0.63	No sex bias	FBgn0030970	X	-1.76
AGAP010719	3L	-0.28	No sex bias	FBgn0028969	X	-0.37
AGAP010728	3L	-0.16	No sex bias	FBgn0030806	X	-0.85
AGAP010738	3L	-0.25	No sex bias	FBgn0029818	X	-0.8
AGAP010789	3L	-3.99	DOWN	FBgn0030551	X	-4.24
AGAP010793	3L	0.17	No sex bias	FBgn0028292	X	-1.14
AGAP010866	3L	0.05	No sex bias	FBgn0030239	X	-0.03
AGAP010874	3L	-0.19	No sex bias	FBgn0025743	X	-1.34
AGAP010886	3L	0.57	No sex bias	FBgn0259109	X	-0.04
AGAP010891	3L	1.3	UP	FBgn0017418	X	-0.83
AGAP010892	3L	0.79	No sex bias	FBgn0029896	X	0.51
AGAP010894	3L	-0.14	No sex bias	FBgn0010391	X	-0.56
AGAP010895	3L	0.18	No sex bias	FBgn0250788	X	0.51
AGAP010939	3L	-0.66	No sex bias	FBgn0029943	X	-1.03
AGAP010940	3L	0.39	No sex bias	FBgn0021742	X	-0.01
AGAP010954	3L	-0.46	No sex bias	FBgn0011837	X	-1.04
AGAP010972	3L	-0.01	No sex bias	FBgn0030396	X	-0.56
AGAP011054	3L	-1.24	DOWN	FBgn0040309	X	-1.5
AGAP011098	3L	-0.95	No sex bias	FBgn0030653	X	1.35
AGAP011127	3L	-0.63	No sex bias	FBgn0003575	X	-0.64
AGAP011132	3L	-0.3	No sex bias	FBgn0030196	X	-1.18
AGAP011133	3L	-1.4	DOWN	FBgn0003204	X	-1.45
AGAP011137	3L	-0.11	No sex bias	FBgn0030799	X	-0.36
AGAP011152	3L	-0.47	No sex bias	FBgn0003416	X	-1.21
AGAP011177	3L	-0.06	No sex bias	FBgn0030600	X	0.64
AGAP011192	3L	-0.07	No sex bias	FBgn0023518	X	-0.88
AGAP011198	3L	0.16	No sex bias	FBgn0040375	X	-0.89
AGAP011199	3L	-0.16	No sex bias	FBgn0005410	X	-0.18
AGAP011200	3L	-0.75	No sex bias	FBgn0028480	X	0.22
AGAP011203	3L	0.45	No sex bias	FBgn0030719	X	-0.67
AGAP011208	3L	0.21	No sex bias	FBgn0001186	X	0.09
AGAP011214	3L	-0.24	No sex bias	FBgn0052654	X	-0.72
AGAP011292	3L	0.23	No sex bias	FBgn0000709	X	-1.41
AGAP011299	3L	-0.09	No sex bias	FBgn0029789	X	-0.69
AGAP011306	3L	0.73	No sex bias	FBgn0040370	X	-0.1
AGAP011329	3L	-1.57	DOWN	FBgn0029969	X	-1.01
AGAP011362	3L	0.01	No sex bias	FBgn0025634	X	-1.07
AGAP011412	3L	0.45	No sex bias	FBgn0261277	X	0.41
AGAP011438	3L	-0.26	No sex bias	FBgn0000259	X	-1.27
AGAP011523	3L	0.01	No sex bias	FBgn0030257	X	0.69
AGAP011538	3L	0.33	No sex bias	FBgn0029977	X	-0.36
AGAP011563	3L	0.52	No sex bias	FBgn0030183	X	-0.09
AGAP011568	3L	-0.18	No sex bias	FBgn0030141	X	-0.97
AGAP011569	3L	-0.27	No sex bias	FBgn0030013	X	-0.65
AGAP011644	3L	0.04	No sex bias	FBgn0030761	X	-0.64
AGAP011688	3L	-0.06	No sex bias	FBgn0030486	X	-1.22
AGAP011689	3L	-0.14	No sex bias	FBgn0030037	X	-1.16
AGAP011693	3L	0.37	No sex bias	FBgn0020381	X	-0.18
AGAP011708	3L	0.49	No sex bias	FBgn0025549	X	-0.76
AGAP011754	3L	0.05	No sex bias	FBgn0030343	X	0.59
AGAP011823	3L	0.37	No sex bias	FBgn0031107	X	-0.35
AGAP011826	3L	0.55	No sex bias	FBgn0030610	X	0.32
AGAP011842	3L	-0.34	No sex bias	FBgn0030306	X	-0.09
AGAP011888	3L	-0.35	No sex bias	FBgn0031051	X	-1.23
AGAP011890	3L	0.19	No sex bias	FBgn0013987	X	-0.78
AGAP012007	3L	-0.06	No sex bias	FBgn0030005	X	0.08
AGAP012010	3L	-0.65	No sex bias	FBgn0027621	X	0.13
AGAP012045	3L	-0.99	No sex bias	FBgn0029979	X	-0.56
AGAP012077	3L	0.21	No sex bias	FBgn0031050	X	-0.47
AGAP012105	3L	0.24	No sex bias	FBgn0022724	X	-0.88
AGAP012108	3L	-0.12	No sex bias	FBgn0015286	X	-1.38
AGAP012109	3L	-0.78	No sex bias	FBgn0027553	X	-1.34
AGAP012136	3L	-0.82	No sex bias	FBgn0030572	X	-0.8
AGAP012229	3L	-0.36	No sex bias	FBgn0014340	X	-0.77
AGAP012249	3L	-0.1	No sex bias	FBgn0030321	X	-1.32
AGAP012299	3L	-0.67	No sex bias	FBgn0010315	X	-1.94
AGAP012359	3L	-0.67	No sex bias	FBgn0029899	X	-1.29
AGAP012427	3L	0.9	UP	FBgn0029768	X	0.07
AGAP012958	2R	0.42	No sex bias	FBgn0030400	X	-0.66
AGAP013008	2R	0.11	No sex bias	FBgn0029800	X	-1.59
AGAP013102	2R	-0.43	No sex bias	FBgn0003714	X	-1.23
AGAP013143	2R	0.09	No sex bias	FBgn0030685	X	-0.42
AGAP013148	2R	-0.23	No sex bias	FBgn0029783	X	0.17
AGAP013178	2R	-0.02	No sex bias	FBgn0029504	X	-0.5
AGAP013230	2R	-0.12	No sex bias	FBgn0029955	X	0.07
AGAP013294	2R	0.29	No sex bias	FBgn0026076	X	-0.53
AGAP013301	2R	0.08	No sex bias	FBgn0023215	X	-0.9
AGAP013336	2R	0.29	No sex bias	FBgn0030292	X	0.22
AGAP013544	2L	1.27	UP	FBgn0030737	X	0.84
AGAP000009	X	0.74	No sex bias	FBgn0030412	X	0.01
AGAP000010	X	0.21	No sex bias	FBgn0000536	X	0.09
AGAP000011	X	-0.53	No sex bias	FBgn0030482	X	0.29
AGAP000013	X	-0.21	No sex bias	FBgn0031150	X	-0.69
AGAP000015	X	0.08	No sex bias	FBgn0003366	X	0.53
AGAP000023	X	-0.11	No sex bias	FBgn0086367	X	1.18
AGAP000032	X	0.43	No sex bias	FBgn0001250	X	0.61
AGAP000035	X	-0.1	No sex bias	FBgn0029688	X	-0.34
AGAP000037	X	0.5	No sex bias	FBgn0030706	X	0.86
AGAP000038	X	0.57	No sex bias	FBgn0010240	X	0.41
AGAP000040	X	-0.49	No sex bias	FBgn0023549	X	-0.36
AGAP000043	X	-0.15	No sex bias	FBgn0086899	X	-0.3
AGAP000044	X	-0.56	No sex bias	FBgn0030329	X	-0.05
AGAP000082	X	-0.55	No sex bias	FBgn0023512	X	-1.18
AGAP000086	X	0.64	No sex bias	FBgn0259143	X	-0.41
AGAP000091	X	0.08	No sex bias	FBgn0030485	X	0.98
AGAP000116	X	-0.47	No sex bias	FBgn0027335	X	-0.15
AGAP000123	X	-0.03	No sex bias	FBgn0030617	X	0.37
AGAP000126	X	-0.66	No sex bias	FBgn0030808	X	-0.83
AGAP000155	X	0.01	No sex bias	FBgn0065035	X	-1.5
AGAP000161	X	-0.12	No sex bias	FBgn0001087	X	-0.89
AGAP000162	X	-1.56	DOWN	FBgn0031148	X	-1.75
AGAP000168	X	0.05	No sex bias	FBgn0027343	X	-0.26
AGAP000185	X	0.4	No sex bias	FBgn0026086	X	0.06
AGAP000187	X	0.36	No sex bias	FBgn0028421	X	-0.98
AGAP000205	X	0.5	No sex bias	FBgn0000542	X	0.23
AGAP000207	X	-0.14	No sex bias	FBgn0030699	X	-0.96
AGAP000215	X	-0.43	No sex bias	FBgn0004102	X	0.39
AGAP000223	X	-0.14	No sex bias	FBgn0029997	X	-0.26
AGAP000232	X	0.24	No sex bias	FBgn0259927	X	-0.16
AGAP000233	X	-0.2	No sex bias	FBgn0030961	X	0.51
AGAP000234	X	0.1	No sex bias	FBgn0004462	X	-1.26
AGAP000235	X	0.07	No sex bias	FBgn0026084	X	-1.51
AGAP000236	X	1.02	UP	FBgn0000479	X	0.07
AGAP000237	X	-0.14	No sex bias	FBgn0014467	X	-0.64
AGAP000239	X	0.25	No sex bias	FBgn0030914	X	0.23
AGAP000243	X	0.55	No sex bias	FBgn0026374	X	-0.02
AGAP000250	X	-0.48	No sex bias	FBgn0030874	X	-1.11
AGAP000251	X	0.1	No sex bias	FBgn0030499	X	-1.11
AGAP000254	X	1.14	UP	FBgn0003380	X	0.64
AGAP000255	X	0.3	No sex bias	FBgn0001624	X	0.07
AGAP000261	X	0.03	No sex bias	FBgn0030990	X	-0.6
AGAP000269	X	0	No sex bias	FBgn0029819	X	0.26
AGAP000270	X	-0.72	No sex bias	FBgn0030061	X	-1.96
AGAP000271	X	-0.63	No sex bias	FBgn0001337	X	-0.96
AGAP000273	X	-0.03	No sex bias	FBgn0040236	X	-0.8
AGAP000277	X	1.64	UP	FBgn0029995	X	-0.02
AGAP000285	X	-0.33	No sex bias	FBgn0040384	X	-0.41
AGAP000297	X	-0.31	No sex bias	FBgn0030309	X	0.52
AGAP000298	X	-0.07	No sex bias	FBgn0261245	X	-0.06
AGAP000308	X	-1.27	DOWN	FBgn0029133	X	-1.45
AGAP000309	X	0.03	No sex bias	FBgn0030884	X	-0.04
AGAP000310	X	-0.42	No sex bias	FBgn0261524	X	-1.67
AGAP000319	X	-0.14	No sex bias	FBgn0040207	X	-1.57
AGAP000321	X	0.21	No sex bias	FBgn0030052	X	-0.22
AGAP000324	X	-0.17	No sex bias	FBgn0031189	X	-1.51
AGAP000325	X	-0.38	No sex bias	FBgn0027084	X	-1.73
AGAP000326	X	-0.59	No sex bias	FBgn0030352	X	-0.78
AGAP000327	X	-0.91	No sex bias	FBgn0030558	X	0.57
AGAP000329	X	0.39	No sex bias	FBgn0015519	X	0.08
AGAP000330	X	-0.38	No sex bias	FBgn0030030	X	-0.36
AGAP000334	X	0.14	No sex bias	FBgn0031190	X	-0.56
AGAP000354	X	0.59	No sex bias	FBgn0029911	X	-0.8
AGAP000359	X	-0.14	No sex bias	FBgn0052499	X	0.19
AGAP000360	X	-0.02	No sex bias	FBgn0259677	X	0.41
AGAP000363	X	0.48	No sex bias	FBgn0016975	X	1.59
AGAP000367	X	-0.25	No sex bias	FBgn0031143	X	-0.53
AGAP000368	X	0.21	No sex bias	FBgn0052743	X	-0.05
AGAP000374	X	-0.34	No sex bias	FBgn0004391	X	-1.16
AGAP000378	X	-0.54	No sex bias	FBgn0030520	X	-1.17
AGAP000380	X	0.11	No sex bias	FBgn0052549	X	0.26
AGAP000384	X	-0.25	No sex bias	FBgn0260970	X	-0.39
AGAP000387	X	0.37	No sex bias	FBgn0024994	X	-0.75
AGAP000390	X	-0.41	No sex bias	FBgn0030747	X	0.27
AGAP000391	X	-0.35	No sex bias	FBgn0010416	X	-1.05
AGAP000392	X	-0.11	No sex bias	FBgn0260858	X	-0.81
AGAP000393	X	0	No sex bias	FBgn0030745	X	0.56
AGAP000406	X	-0.05	No sex bias	FBgn0026181	X	-1.15
AGAP000410	X	0.19	No sex bias	FBgn0041210	X	-0.05
AGAP000418	X	1.71	UP	FBgn0259680	X	0.52
AGAP000428	X	-0.36	No sex bias	FBgn0024973	X	-0.43
AGAP000432	X	-0.13	No sex bias	FBgn0023530	X	-0.31
AGAP000433	X	-0.21	No sex bias	FBgn0029959	X	-0.56
AGAP000434	X	-0.56	No sex bias	FBgn0031149	X	-1.75
AGAP000440	X	0.15	No sex bias	FBgn0031069	X	0.38
AGAP000458	X	0.13	No sex bias	FBgn0030508	X	0.29
AGAP000467	X	0.15	No sex bias	FBgn0003656	X	0.07
AGAP000469	X	-0.37	No sex bias	FBgn0030838	X	-0.34
AGAP000470	X	0.06	No sex bias	FBgn0030518	X	-0.37
AGAP000479	X	-1.46	DOWN	FBgn0023514	X	-1.71
AGAP000491	X	-0.28	No sex bias	FBgn0030743	X	0.05
AGAP000504	X	0.17	No sex bias	FBgn0031118	X	-0.79
AGAP000532	X	0.11	No sex bias	FBgn0026428	X	-0.05
AGAP000536	X	0	No sex bias	FBgn0030310	X	0.55
AGAP000539	X	0.42	No sex bias	FBgn0030815	X	-0.43
AGAP000545	X	-0.27	No sex bias	FBgn0040234	X	-0.46
AGAP000549	X	-1.26	DOWN	FBgn0030612	X	-1.19
AGAP000552	X	-0.76	No sex bias	FBgn0029736	X	-0.92
AGAP000553	X	0.22	No sex bias	FBgn0003996	X	0.36
AGAP000562	X	-0.29	No sex bias	FBgn0011661	X	-0.68
AGAP000566	X	0.33	No sex bias	FBgn0026149	X	-1.59
AGAP000574	X	0.25	No sex bias	FBgn0030964	X	-0.75
AGAP000577	X	-0.55	No sex bias	FBgn0052626	X	0.08
AGAP000624	X	0.05	No sex bias	FBgn0026088	X	0.2
AGAP000625	X	-0.19	No sex bias	FBgn0027605	X	-0.32
AGAP000627	X	-0.28	No sex bias	FBgn0015024	X	-0.6
AGAP000630	X	0.39	No sex bias	FBgn0030613	X	0.5
AGAP000631	X	-0.41	No sex bias	FBgn0261383	X	-0.86
AGAP000634	X	-0.47	No sex bias	FBgn0029798	X	-1.35
AGAP000635	X	0.49	No sex bias	FBgn0029834	X	0.24
AGAP000637	X	0.45	No sex bias	FBgn0029663	X	0.37
AGAP000648	X	-0.91	No sex bias	FBgn0030342	X	-0.09
AGAP000651	X	-0.17	No sex bias	FBgn0000042	X	-0.7
AGAP000652	X	-0.4	No sex bias	FBgn0030552	X	-1.16
AGAP000653	X	-0.51	No sex bias	FBgn0030890	X	-1.01
AGAP000656	X	-0.52	No sex bias	FBgn0030930	X	-0.75
AGAP000672	X	-1	No sex bias	FBgn0030151	X	-1.48
AGAP000673	X	0.41	No sex bias	FBgn0020378	X	-0.02
AGAP000678	X	0.25	No sex bias	FBgn0031186	X	-1.43
AGAP000695	X	0.26	No sex bias	FBgn0030161	X	0.29
AGAP000697	X	0.03	No sex bias	FBgn0052694	X	0.53
AGAP000702	X	0.24	No sex bias	FBgn0259150	X	0.02
AGAP000703	X	0.29	No sex bias	FBgn0259994	X	0.4
AGAP000704	X	0.21	No sex bias	FBgn0030752	X	-0.52
AGAP000708	X	0.56	No sex bias	FBgn0030087	X	0.15
AGAP000713	X	-0.07	No sex bias	FBgn0052666	X	-0.73
AGAP000715	X	0.15	No sex bias	FBgn0029962	X	0.15
AGAP000717	X	-0.26	No sex bias	FBgn0031011	X	-0.05
AGAP000719	X	-2.33	DOWN	FBgn0014455	X	-2.1
AGAP000720	X	0.61	No sex bias	FBgn0002968	X	0.1
AGAP000721	X	-0.21	No sex bias	FBgn0028665	X	-0.6
AGAP000723	X	0.3	No sex bias	FBgn0030276	X	-0.94
AGAP000724	X	-0.26	No sex bias	FBgn0030998	X	0.27
AGAP000726	X	0.56	No sex bias	FBgn0030581	X	-0.44
AGAP000756	X	-0.16	No sex bias	FBgn0030778	X	0.43
AGAP000757	X	0.07	No sex bias	FBgn0027791	X	-1
AGAP000780	X	0.27	No sex bias	FBgn0026749	X	-0.59
AGAP000781	X	-0.21	No sex bias	FBgn0030480	X	-0.23
AGAP000783	X	-0.06	No sex bias	FBgn0004655	X	-1.74
AGAP000786	X	-0.12	No sex bias	FBgn0002577	X	-0.09
AGAP000788	X	-0.01	No sex bias	FBgn0004511	X	0.18
AGAP000790	X	0.22	No sex bias	FBgn0030334	X	0.09
AGAP000808	X	-0.01	No sex bias	FBgn0025624	X	-0.05
AGAP000813	X	-0.37	No sex bias	FBgn0030092	X	-0.43
AGAP000815	X	0.24	No sex bias	FBgn0004657	X	-0.27
AGAP000826	X	-0.19	No sex bias	FBgn0029693	X	-0.97
AGAP000829	X	0.03	No sex bias	FBgn0003464	X	-0.78
AGAP000831	X	-0.94	No sex bias	FBgn0030658	X	-0.88
AGAP000834	X	0.11	No sex bias	FBgn0027556	X	0.99
AGAP000841	X	0.05	No sex bias	FBgn0030391	X	-1.07
AGAP000848	X	0.76	No sex bias	FBgn0030810	X	-0.06
AGAP000849	X	0.56	No sex bias	FBgn0029971	X	0.05
AGAP000850	X	-0.15	No sex bias	FBgn0031106	X	-0.46
AGAP000855	X	-0.52	No sex bias	FBgn0030654	X	-1.07
AGAP000856	X	-1.08	DOWN	FBgn0030554	X	-1.18
AGAP000857	X	-0.64	No sex bias	FBgn0030686	X	-1.18
AGAP000861	X	-0.94	No sex bias	FBgn0031174	X	-0.39
AGAP000868	X	0	No sex bias	FBgn0001404	X	-0.63
AGAP000869	X	0.07	No sex bias	FBgn0000163	X	-0.59
AGAP000870	X	-0.14	No sex bias	FBgn0026375	X	-0.19
AGAP000874	X	-0.02	No sex bias	FBgn0029692	X	-0.1
AGAP000878	X	0.36	No sex bias	FBgn0000137	X	-0.12
AGAP000899	X	0.5	No sex bias	FBgn0250862	X	1.64
AGAP000900	X	-0.04	No sex bias	FBgn0086674	X	-0.49
AGAP000901	X	-0.79	No sex bias	FBgn0030478	X	0.26
AGAP000903	X	0.13	No sex bias	FBgn0000524	X	-1.77
AGAP000904	X	0.02	No sex bias	FBgn0085446	X	0.53
AGAP000909	X	0.01	No sex bias	FBgn0030734	X	-0.4
AGAP000927	X	-0.04	No sex bias	FBgn0003514	X	-0.27
AGAP000929	X	0.17	No sex bias	FBgn0001083	X	0.59
AGAP000930	X	-0.15	No sex bias	FBgn0029903	X	-0.74
AGAP000932	X	-0.3	No sex bias	FBgn0259228	X	-0.27
AGAP000939	X	-0.72	No sex bias	FBgn0025809	X	-1.43
AGAP000942	X	-0.5	No sex bias	FBgn0030528	X	-0.72
AGAP000943	X	-0.06	No sex bias	FBgn0030529	X	-0.64
AGAP000945	X	0.26	No sex bias	FBgn0261244	X	-0.18
AGAP000949	X	-0.14	No sex bias	FBgn0030341	X	-0.42
AGAP000951	X	0.34	No sex bias	FBgn0030944	X	-0.94
AGAP000963	X	0.04	No sex bias	FBgn0031146	X	0.3
AGAP000964	X	0.69	No sex bias	FBgn0030079	X	0.48
AGAP000965	X	0	No sex bias	FBgn0086675	X	0.95
AGAP000967	X	-0.05	No sex bias	FBgn0052536	X	-0.79
AGAP000983	X	-0.26	No sex bias	FBgn0000482	X	-0.6
AGAP000985	X	-0.49	No sex bias	FBgn0011742	X	-1.45
AGAP000986	X	0.02	No sex bias	FBgn0022770	X	0.22
AGAP000989	X	0.36	No sex bias	FBgn0031097	X	0.88
AGAP000992	X	0.5	No sex bias	FBgn0029851	X	0.3
AGAP001010	X	0.26	No sex bias	FBgn0030662	X	0.07
AGAP001015	X	-0.01	No sex bias	FBgn0004647	X	-1.2
AGAP001030	X	-0.15	No sex bias	FBgn0024980	X	0.52
AGAP001033	X	0.58	No sex bias	FBgn0027546	X	0.4
AGAP001035	X	0.2	No sex bias	FBgn0031006	X	-1.19
AGAP001036	X	-0.8	No sex bias	FBgn0030142	X	-1.58
AGAP001042	X	0.24	No sex bias	FBgn0030099	X	-0.12
AGAP001043	X	-0.06	No sex bias	FBgn0000117	X	-1.05
AGAP001052	X	0.58	No sex bias	FBgn0031187	X	0.58
AGAP001053	X	0.48	No sex bias	FBgn0004028	X	0.95
AGAP001065	X	-1.06	No sex bias	FBgn0029823	X	-0.79
AGAP001076	X	0.88	UP	FBgn0030304	X	0.61
AGAP001094	X	0.88	UP	FBgn0003300	X	0.08
AGAP007278	X	-0.31	No sex bias	FBgn0030763	X	-0.05
AGAP012964	X	-0.26	No sex bias	FBgn0030360	X	0.37
AGAP012976	X	0.16	No sex bias	FBgn0061173	X	-0.08
AGAP012991	X	0.35	No sex bias	FBgn0003447	X	-1.45
AGAP013210	X	0.56	No sex bias	FBgn0030174	X	-1.14
AGAP013287	X	-0.05	No sex bias	FBgn0030505	X	-0.48
AGAP013392	X	0.57	No sex bias	FBgn0030055	X	-0.5
AGAP013406	X	0.36	No sex bias	FBgn0053557	X	0.23
AGAP013464	X	-0.27	No sex bias	FBgn0030167	X	0.02
AGAP013495	X	-0.04	No sex bias	FBgn0030974	X	-0.49
AGAP001211	2R	0.27	No sex bias	FBgn0015796	3L	-0.41
AGAP001381	2R	-0.56	No sex bias	FBgn0002527	2L	-0.71
AGAP001584	2R	0.05	No sex bias	FBgn0038667	3R	-0.59
AGAP001595	2R	-0.87	No sex bias	FBgn0037752	3R	-0.42
AGAP001694	2R	0.22	No sex bias	FBgn0086685	3R	-0.36
AGAP001759	2R	-0.37	No sex bias	FBgn0037357	3R	-0.38
AGAP001824	2R	0.58	No sex bias	FBgn0083950	3R	0.02
AGAP002104	2R	0.3	No sex bias	FBgn0086604	2R	0.2
AGAP002226	2R	-0.03	No sex bias	FBgn0085413	3R	0.46
AGAP002243	2R	-0.39	No sex bias	FBgn0039955	3RHet	-1.36
AGAP002323	2R	0.04	No sex bias	FBgn0085404	3R	0.07
AGAP002473	2R	0.03	No sex bias	FBgn0010426	2R	-0.4
AGAP002539	2R	-0.09	No sex bias	FBgn0039997	2R	-1.32
AGAP002628	2R	0.57	No sex bias	FBgn0085382	3R	-0.02
AGAP002677	2R	0.06	No sex bias	FBgn0083946	3R	1.76
AGAP002988	2R	-0.61	No sex bias	FBgn0015844	2R	-1
AGAP003164	2R	0.62	No sex bias	FBgn0085378	3R	-0.14
AGAP003428	2R	0.13	No sex bias	FBgn0086364	3R	-1.4
AGAP003623	2R	-0.13	No sex bias	FBgn0010609	2R	-0.08
AGAP003648	2R	-0.49	No sex bias	FBgn0003276	3R	-1.29
AGAP003755	2R	0.05	No sex bias	FBgn0038364	3R	-0.88
AGAP003803	2R	0.5	No sex bias	FBgn0039206	3R	0.1
AGAP003876	2R	0.76	No sex bias	FBgn0008649	3R	0.6
AGAP003879	2R	-0.47	No sex bias	FBgn0033393	2R	-0.32
AGAP003936	2R	-0.55	No sex bias	FBgn0037434	3R	-1.54
AGAP003986	2R	-0.22	No sex bias	FBgn0259217	3R	-0.34
AGAP004117	2R	-0.4	No sex bias	FBgn0004834	3R	-0.97
AGAP004149	2R	0.41	No sex bias	FBgn0085438	3R	0.28
AGAP004158	2R	-0.07	No sex bias	FBgn0051063	3R	0.26
AGAP004176	2R	-0.27	No sex bias	FBgn0038736	3R	-0.48
AGAP004241	2R	0.32	No sex bias	FBgn0067629	3R	-1.51
AGAP004473	2R	-0.37	No sex bias	FBgn0085444	2R	-1.6
AGAP004478	2R	0.19	No sex bias	FBgn0034081	2R	-0.3
AGAP004756	2L	-0.17	No sex bias	FBgn0053969	3L	-0.46
AGAP004915	2L	0.17	No sex bias	FBgn0085420	3L	-0.01
AGAP004942	2L	-0.02	No sex bias	FBgn0014362	3L	-0.6
AGAP004950	2L	0.66	No sex bias	FBgn0036379	3L	0.42
AGAP004990	2L	-0.64	No sex bias	FBgn0026208	3L	-0.44
AGAP005110	2L	-0.14	No sex bias	FBgn0011744	3L	-1.12
AGAP005207	2L	0.28	No sex bias	FBgn0085385	3L	-0.11
AGAP005258	2L	-0.09	No sex bias	FBgn0085347	2R	0.9
AGAP005508	2L	-0.36	No sex bias	FBgn0053558	2R	-0.78
AGAP005523	2L	-1.1	DOWN	FBgn0010083	2L	-1.9
AGAP005724	2L	-0.02	No sex bias	FBgn0035289	3L	-1.08
AGAP005727	2L	0.72	No sex bias	FBgn0250756	3L	-0.14
AGAP005802	2L	-1.31	DOWN	FBgn0024939	3L	-1.03
AGAP005953	2L	-0.34	No sex bias	FBgn0053522	3L	-0.57
AGAP006186	2L	0.36	No sex bias	FBgn0004551	2R	1.07
AGAP006389	2L	-0.01	No sex bias	FBgn0058127	2R	-0.68
AGAP006510	2L	-0.11	No sex bias	FBgn0003501	3L	-2.07
AGAP006719	2L	-0.51	No sex bias	FBgn0053506	2R	-1.14
AGAP007130	2L	0.01	No sex bias	FBgn0035133	3L	-0.37
AGAP007181	2L	-0.04	No sex bias	FBgn0035347	3L	0.45
AGAP007397	2L	-1.53	DOWN	FBgn0061361	2R	-1.22
AGAP007489	2L	0.57	No sex bias	FBgn0033478	2R	-0.67
AGAP007813	3R	0.08	No sex bias	FBgn0028535	2L	-0.43
AGAP008112	3R	1.21	UP	FBgn0032019	2L	1.25
AGAP008141	3R	-1.48	DOWN	FBgn0032076	2L	0.55
AGAP008145	3R	0.16	No sex bias	FBgn0085427	2L	0.25
AGAP008196	3R	-0.19	No sex bias	FBgn0250903	2L	-0.51
AGAP008408	3R	0.39	No sex bias	FBgn0011219	2L	0.12
AGAP008702	3R	0.48	No sex bias	FBgn0085410	2L	-0.07
AGAP008775	3R	0.13	No sex bias	FBgn0085422	2L	0.06
AGAP008803	3R	0.17	No sex bias	FBgn0031408	2L	-0.34
AGAP009023	3R	-0.21	No sex bias	FBgn0040002	2R	-1.09
AGAP009046	3R	-0.91	No sex bias	FBgn0022070	2R	-1.83
AGAP009222	3R	-1.04	No sex bias	FBgn0034922	2R	-2.17
AGAP009487	3R	0.51	No sex bias	FBgn0032872	2L	-1.21
AGAP009510	3R	-0.19	No sex bias	FBgn0032237	2L	-0.31
AGAP009624	3R	-0.26	No sex bias	FBgn0036478	3L	-1.27
AGAP009787	3R	0.65	No sex bias	FBgn0031880	2L	-0.03
AGAP009920	3R	-0.74	No sex bias	FBgn0028696	2L	-0.83
AGAP009921	3R	-0.66	No sex bias	FBgn0000986	2L	-1.96
AGAP009972	3R	-0.08	No sex bias	FBgn0031985	2L	-0.06
AGAP010164	3R	0.24	No sex bias	FBgn0027842	2R	-0.41
AGAP010168	3R	-0.11	No sex bias	FBgn0028905	2L	-1.39
AGAP010394	3L	-0.28	No sex bias	FBgn0033068	2R	0.86
AGAP010440	3L	-1.98	DOWN	FBgn0031962	2L	-1.74
AGAP010539	3L	-0.12	No sex bias	FBgn0250747	2L	-0.63
AGAP010778	3L	0.36	No sex bias	FBgn0085429	3L	0.22
AGAP011092	3L	-0.45	No sex bias	FBgn0003031	2R	-0.22
AGAP011279	3L	0.29	No sex bias	FBgn0034355	2R	0.32
AGAP011296	3L	-0.57	No sex bias	FBgn0036312	3L	-0.26
AGAP011546	3L	0.04	No sex bias	FBgn0036533	3L	-0.57
AGAP011728	3L	0.59	No sex bias	FBgn0053291	3L	0.01
AGAP011740	3L	0.28	No sex bias	FBgn0034519	2R	-0.85
AGAP011945	3L	-0.2	No sex bias	FBgn0085452	2R	0.14
AGAP012100	3L	-0.91	No sex bias	FBgn0004413	2L	-0.87
AGAP013480	2R	0.98	UP	FBgn0085411	3L	-0.06
AGAP013545	2R	0.23	No sex bias	FBgn0052159	3L	-0.32
AGAP000002	X	-0.37	No sex bias	FBgn0053967	3R	-0.32
AGAP000142	X	0.06	No sex bias	FBgn0083969	3R	-0.02
AGAP000968	X	0.37	No sex bias	FBgn0000634	3R	-0.58
AGAP003230	2R	-0.25	No sex bias	FBgn0010247	3RHet	-0.84
AGAP001099	2R	-0.5	No sex bias	FBgn0039227	3R	-1.72
AGAP001139	2R	-0.43	No sex bias	FBgn0037608	3R	-1.15
AGAP001140	2R	-0.45	No sex bias	FBgn0010328	3R	-1.93
AGAP001143	2R	0.32	No sex bias	FBgn0025825	3R	-1.12
AGAP001146	2R	-1.26	DOWN	FBgn0038597	3R	-1.32
AGAP001147	2R	2.28	UP	FBgn0038596	3R	0.64
AGAP001148	2R	-0.46	No sex bias	FBgn0010877	3R	-0.77
AGAP001150	2R	-0.03	No sex bias	FBgn0037622	3R	-0.84
AGAP001151	2R	-0.38	No sex bias	FBgn0020238	3R	-0.95
AGAP001152	2R	-0.18	No sex bias	FBgn0037478	3R	-0.48
AGAP001153	2R	0.94	UP	FBgn0037329	3R	1.45
AGAP001154	2R	-0.39	No sex bias	FBgn0011715	3R	-1.66
AGAP001159	2R	-0.47	No sex bias	FBgn0027518	3R	-1.24
AGAP001160	2R	-0.1	No sex bias	FBgn0051100	3R	0.78
AGAP001167	2R	-0.68	No sex bias	FBgn0039404	3R	-0.93
AGAP001179	2R	-0.16	No sex bias	FBgn0026207	3R	-0.72
AGAP001212	2R	-0.14	No sex bias	FBgn0037906	3R	0.35
AGAP001213	2R	0.49	No sex bias	FBgn0051374	3R	0.82
AGAP001214	2R	0.18	No sex bias	FBgn0037902	3R	0.48
AGAP001217	2R	-0.18	No sex bias	FBgn0037900	3R	1.19
AGAP001220	2R	0.24	No sex bias	FBgn0039631	3R	-0.75
AGAP001222	2R	-0.25	No sex bias	FBgn0038396	3R	-0.65
AGAP001223	2R	-0.91	No sex bias	FBgn0037561	3R	-1.5
AGAP001224	2R	-1.12	DOWN	FBgn0261065	3R	-1.29
AGAP001229	2R	0.5	No sex bias	FBgn0024432	3R	-0.3
AGAP001231	2R	-0.37	No sex bias	FBgn0038583	3R	0.13
AGAP001235	2R	0.17	No sex bias	FBgn0026576	3R	-0.35
AGAP001242	2R	0.4	No sex bias	FBgn0037908	3R	0.26
AGAP001253	2R	0.13	No sex bias	FBgn0038432	3R	-1.36
AGAP001270	2R	-0.05	No sex bias	FBgn0051223	3R	-1.13
AGAP001272	2R	-0.23	No sex bias	FBgn0038769	3R	-1.09
AGAP001273	2R	-0.3	No sex bias	FBgn0027338	3R	-0.75
AGAP001275	2R	0.52	No sex bias	FBgn0039408	3R	0.47
AGAP001277	2R	0.45	No sex bias	FBgn0039505	3R	-0.44
AGAP001278	2R	-0.24	No sex bias	FBgn0046247	3R	0.16
AGAP001280	2R	0.08	No sex bias	FBgn0039061	3R	-0.5
AGAP001285	2R	0.35	No sex bias	FBgn0039402	3R	-0.38
AGAP001291	2R	0.43	No sex bias	FBgn0003002	3R	-0.09
AGAP001294	2R	0.49	No sex bias	FBgn0037275	3R	0.68
AGAP001296	2R	0.26	No sex bias	FBgn0260794	3R	0.08
AGAP001298	2R	0.04	No sex bias	FBgn0039229	3R	-0.54
AGAP001302	2R	-0.45	No sex bias	FBgn0010750	3R	-0.94
AGAP001321	2R	-0.34	No sex bias	FBgn0037749	3R	-0.08
AGAP001322	2R	0.44	No sex bias	FBgn0037998	3R	-0.19
AGAP001325	2R	0.12	No sex bias	FBgn0038570	3R	0.11
AGAP001326	2R	-0.02	No sex bias	FBgn0037345	3R	-0.18
AGAP001328	2R	-0.02	No sex bias	FBgn0023097	3R	-1.06
AGAP001330	2R	0.17	No sex bias	FBgn0004509	3R	-0.36
AGAP001334	2R	-0.46	No sex bias	FBgn0039336	3R	-1.19
AGAP001349	2R	0.01	No sex bias	FBgn0038564	3R	-1.46
AGAP001358	2R	0.18	No sex bias	FBgn0037705	3R	0.04
AGAP001362	2R	-0.25	No sex bias	FBgn0046222	3R	-0.58
AGAP001363	2R	-0.2	No sex bias	FBgn0038300	3R	-1.27
AGAP001372	2R	0.23	No sex bias	FBgn0051363	3R	1.75
AGAP001373	2R	0.05	No sex bias	FBgn0038546	3R	-1.01
AGAP001375	2R	-0.33	No sex bias	FBgn0039795	3R	0.02
AGAP001388	2R	0.91	UP	FBgn0038851	3R	0.14
AGAP001389	2R	0.32	No sex bias	FBgn0038852	3R	-0.14
AGAP001400	2R	0.02	No sex bias	FBgn0051109	3R	-0.99
AGAP001401	2R	-0.47	No sex bias	FBgn0039126	3R	-0.95
AGAP001410	2R	0.38	No sex bias	FBgn0038156	3R	0.13
AGAP001412	2R	0.13	No sex bias	FBgn0004644	3R	0.26
AGAP001414	2R	-0.02	No sex bias	FBgn0038666	3R	-1.01
AGAP001415	2R	0.14	No sex bias	FBgn0261262	3R	1.05
AGAP001417	2R	0.29	No sex bias	FBgn0038662	3R	0.85
AGAP001418	2R	0.01	No sex bias	FBgn0051195	3R	-0.96
AGAP001419	2R	0.7	No sex bias	FBgn0038826	3R	2.78
AGAP001421	2R	-0.93	No sex bias	FBgn0010173	3R	-1.63
AGAP001423	2R	-1.8	DOWN	FBgn0039241	3R	-0.67
AGAP001424	2R	-0.46	No sex bias	FBgn0039562	3R	-0.03
AGAP001426	2R	-0.13	No sex bias	FBgn0010340	3R	-0.72
AGAP001432	2R	0.01	No sex bias	FBgn0040466	3R	-1.16
AGAP001434	2R	-0.45	No sex bias	FBgn0024963	3R	0.73
AGAP001435	2R	1	UP	FBgn0051216	3R	-0.14
AGAP001438	2R	-0.43	No sex bias	FBgn0037261	3R	-0.34
AGAP001442	2R	-0.63	No sex bias	FBgn0039417	3R	-1.44
AGAP001446	2R	0.1	No sex bias	FBgn0025803	3R	-0.31
AGAP001447	2R	-0.25	No sex bias	FBgn0250820	3R	-0.24
AGAP001448	2R	0.05	No sex bias	FBgn0037475	3R	0.31
AGAP001450	2R	0.03	No sex bias	FBgn0037473	3R	-0.57
AGAP001451	2R	0.01	No sex bias	FBgn0261238	3R	-0.46
AGAP001460	2R	-0.17	No sex bias	FBgn0260010	3R	-1.07
AGAP001461	2R	-0.26	No sex bias	FBgn0039876	3R	-0.96
AGAP001463	2R	0	No sex bias	FBgn0039335	3R	-0.53
AGAP001473	2R	0.47	No sex bias	FBgn0039184	3R	0.36
AGAP001474	2R	0.61	No sex bias	FBgn0011581	3R	1.12
AGAP001475	2R	-0.15	No sex bias	FBgn0039187	3R	-0.55
AGAP001478	2R	0.13	No sex bias	FBgn0010399	3R	0.38
AGAP001480	2R	0.17	No sex bias	FBgn0051534	3R	-0.18
AGAP001481	2R	0.04	No sex bias	FBgn0037332	3R	-0.75
AGAP001482	2R	0.33	No sex bias	FBgn0015402	3R	-0.77
AGAP001514	2R	-0.29	No sex bias	FBgn0037255	3R	-1.48
AGAP001518	2R	-0.08	No sex bias	FBgn0027866	3R	-0.36
AGAP001522	2R	-0.62	No sex bias	FBgn0051453	3R	-1.61
AGAP001526	2R	-1.04	No sex bias	FBgn0039306	3R	-1.38
AGAP001531	2R	0.13	No sex bias	FBgn0038337	3R	0.98
AGAP001545	2R	-0.98	No sex bias	FBgn0037899	3R	-1.24
AGAP001546	2R	0.31	No sex bias	FBgn0037896	3R	0.08
AGAP001549	2R	-0.4	No sex bias	FBgn0037901	3R	-0.77
AGAP001550	2R	1.04	UP	FBgn0037895	3R	0.48
AGAP001554	2R	0.13	No sex bias	FBgn0038365	3R	0.24
AGAP001555	2R	-0.06	No sex bias	FBgn0005642	3R	-1.41
AGAP001566	2R	0.18	No sex bias	FBgn0039536	3R	0.21
AGAP001569	2R	0.52	No sex bias	FBgn0002772	3R	1.23
AGAP001577	2R	0.25	No sex bias	FBgn0038197	3R	-0.16
AGAP001583	2R	0.05	No sex bias	FBgn0026239	3R	-0.23
AGAP001585	2R	-0.46	No sex bias	FBgn0022338	3R	-3.08
AGAP001586	2R	0.31	No sex bias	FBgn0037556	3R	-0.7
AGAP001589	2R	-0.37	No sex bias	FBgn0039849	3R	-0.73
AGAP001591	2R	0.32	No sex bias	FBgn0038247	3R	-0.71
AGAP001592	2R	0.23	No sex bias	FBgn0004622	3R	0.01
AGAP001597	2R	0.42	No sex bias	FBgn0260386	3R	0.2
AGAP001617	2R	0.14	No sex bias	FBgn0015795	3R	-0.05
AGAP001618	2R	0.02	No sex bias	FBgn0000576	3R	0.38
AGAP001620	2R	4.21	UP	FBgn0039104	3R	4.86
AGAP001621	2R	-1.65	DOWN	FBgn0039751	3R	-0.52
AGAP001622	2R	0.32	No sex bias	FBgn0002773	3R	1.12
AGAP001624	2R	0.65	No sex bias	FBgn0051030	3R	1.01
AGAP001627	2R	-1.25	DOWN	FBgn0039844	3R	0.71
AGAP001636	2R	0	No sex bias	FBgn0260399	3R	-2.78
AGAP001638	2R	-0.55	No sex bias	FBgn0038098	3R	-0.47
AGAP001639	2R	0.56	No sex bias	FBgn0038100	3R	0.66
AGAP001651	2R	-0.24	No sex bias	FBgn0028691	3R	-0.5
AGAP001658	2R	1	UP	FBgn0039584	3R	0.4
AGAP001661	2R	0.43	No sex bias	FBgn0051051	3R	0.16
AGAP001662	2R	-0.12	No sex bias	FBgn0003137	3R	0.46
AGAP001674	2R	0.99	UP	FBgn0016061	3R	0.2
AGAP001678	2R	0.47	No sex bias	FBgn0000244	3R	0.24
AGAP001683	2R	0.72	No sex bias	FBgn0013759	3R	-0.22
AGAP001684	2R	0.28	No sex bias	FBgn0043791	3R	0
AGAP001697	2R	-0.42	No sex bias	FBgn0026380	3R	-0.24
AGAP001699	2R	0.01	No sex bias	FBgn0038803	3R	-0.06
AGAP001703	2R	0.28	No sex bias	FBgn0043012	3R	-0.68
AGAP001704	2R	-0.04	No sex bias	FBgn0038876	3R	-0.05
AGAP001716	2R	0.36	No sex bias	FBgn0039530	3R	0.13
AGAP001726	2R	0.25	No sex bias	FBgn0039000	3R	-0.58
AGAP001730	2R	0	No sex bias	FBgn0039858	3R	-0.34
AGAP001731	2R	0.18	No sex bias	FBgn0037760	3R	-1
AGAP001736	2R	0.03	No sex bias	FBgn0051119	3R	-0.04
AGAP001738	2R	-0.99	No sex bias	FBgn0037566	3R	-1.6
AGAP001739	2R	0.32	No sex bias	FBgn0037565	3R	-0.13
AGAP001741	2R	0.18	No sex bias	FBgn0010433	3R	-0.17
AGAP001745	2R	-0.01	No sex bias	FBgn0028692	3R	-0.65
AGAP001748	2R	-0.72	No sex bias	FBgn0001311	3R	0.29
AGAP001749	2R	-0.3	No sex bias	FBgn0037312	3R	-0.41
AGAP001751	2R	0.26	No sex bias	FBgn0013576	3R	-0.18
AGAP001780	2R	-0.39	No sex bias	FBgn0002431	3R	-0.6
AGAP001783	2R	0.09	No sex bias	FBgn0040208	3R	-0.9
AGAP001790	2R	-0.03	No sex bias	FBgn0044826	3R	-0.73
AGAP001791	2R	-0.44	No sex bias	FBgn0027570	3R	-0.16
AGAP001792	2R	-0.9	No sex bias	FBgn0040237	3R	0.24
AGAP001795	2R	-0.36	No sex bias	FBgn0027378	3R	-1.27
AGAP001796	2R	-0.72	No sex bias	FBgn0038446	3R	-0.81
AGAP001797	2R	0.27	No sex bias	FBgn0003721	3R	0.03
AGAP001798	2R	0.23	No sex bias	FBgn0051217	3R	0.64
AGAP001799	2R	0.33	No sex bias	FBgn0004117	3R	1
AGAP001800	2R	0.72	No sex bias	FBgn0028400	3R	0.91
AGAP001801	2R	-0.03	No sex bias	FBgn0037492	3R	-0.98
AGAP001809	2R	0.8	No sex bias	FBgn0038358	3R	0.32
AGAP001810	2R	-0.1	No sex bias	FBgn0038195	3R	0.48
AGAP001817	2R	-0.47	No sex bias	FBgn0051360	3R	0.47
AGAP001820	2R	0.45	No sex bias	FBgn0022787	3R	-0.12
AGAP001823	2R	-0.77	No sex bias	FBgn0026753	3R	-0.51
AGAP001873	2R	0.04	No sex bias	FBgn0038809	3R	-0.31
AGAP001894	2R	-0.46	No sex bias	FBgn0037465	3R	-0.05
AGAP001895	2R	0.07	No sex bias	FBgn0037659	3R	-0.77
AGAP001898	2R	-0.39	No sex bias	FBgn0037330	3R	-1.15
AGAP001902	2R	0.25	No sex bias	FBgn0041191	3R	-0.32
AGAP001907	2R	0.17	No sex bias	FBgn0037949	3R	0.19
AGAP001908	2R	0.1	No sex bias	FBgn0040212	3R	-0.46
AGAP001910	2R	-1.2	DOWN	FBgn0002622	3R	-1.11
AGAP001913	2R	0.33	No sex bias	FBgn0003011	3R	0.24
AGAP001939	2R	-0.51	No sex bias	FBgn0038810	3R	-0.78
AGAP001940	2R	-0.15	No sex bias	FBgn0037340	3R	-0.55
AGAP001941	2R	-0.09	No sex bias	FBgn0037341	3R	0.14
AGAP001942	2R	-1.15	DOWN	FBgn0038858	3R	0.49
AGAP001944	2R	0.32	No sex bias	FBgn0023423	3R	-0.61
AGAP001947	2R	0.17	No sex bias	FBgn0027508	3R	-0.55
AGAP001948	2R	-0.24	No sex bias	FBgn0005355	3R	-1.17
AGAP001953	2R	0.18	No sex bias	FBgn0037917	3R	-0.1
AGAP001954	2R	-0.81	No sex bias	FBgn0243511	3R	-0.4
AGAP001955	2R	0.24	No sex bias	FBgn0038763	3R	-0.63
AGAP001958	2R	-0.32	No sex bias	FBgn0025680	3R	0.72
AGAP001959	2R	-0.08	No sex bias	FBgn0037472	3R	-1.13
AGAP001975	2R	0.19	No sex bias	FBgn0037603	3R	-0.25
AGAP001976	2R	-0.12	No sex bias	FBgn0038893	3R	-1.16
AGAP001978	2R	-0.19	No sex bias	FBgn0011766	3R	-0.71
AGAP001982	2R	0.86	No sex bias	FBgn0038394	3R	-0.01
AGAP001985	2R	0	No sex bias	FBgn0038295	3R	0.15
AGAP001986	2R	0.01	No sex bias	FBgn0039348	3R	0.59
AGAP001993	2R	0.19	No sex bias	FBgn0011666	3R	-0.74
AGAP001995	2R	-0.31	No sex bias	FBgn0086134	3R	-0.47
AGAP001996	2R	0.46	No sex bias	FBgn0038042	3R	0.7
AGAP002000	2R	0.36	No sex bias	FBgn0039380	3R	0.67
AGAP002028	2R	0.26	No sex bias	FBgn0037442	3R	-0.02
AGAP002030	2R	0.12	No sex bias	FBgn0011785	3R	-1.16
AGAP002032	2R	0.48	No sex bias	FBgn0051150	3R	0.69
AGAP002035	2R	0.15	No sex bias	FBgn0037466	3R	-0.7
AGAP002041	2R	0.4	No sex bias	FBgn0037698	3R	-0.06
AGAP002047	2R	0.37	No sex bias	FBgn0039213	3R	0.23
AGAP002048	2R	-0.01	No sex bias	FBgn0005596	3R	-1.63
AGAP002050	2R	-0.03	No sex bias	FBgn0051121	3R	-0.05
AGAP002051	2R	-0.01	No sex bias	FBgn0039244	3R	-0.1
AGAP002061	2R	-0.13	No sex bias	FBgn0028688	3R	-0.46
AGAP002062	2R	0.23	No sex bias	FBgn0039557	3R	-1.01
AGAP002063	2R	-2.41	DOWN	FBgn0038964	3R	-2.95
AGAP002065	2R	0.37	No sex bias	FBgn0038966	3R	-0.13
AGAP002067	2R	-0.28	No sex bias	FBgn0038961	3R	-1.11
AGAP002068	2R	-0.16	No sex bias	FBgn0038960	3R	2.49
AGAP002070	2R	0.1	No sex bias	FBgn0038958	3R	0.13
AGAP002072	2R	-0.04	No sex bias	FBgn0046258	3R	-0.15
AGAP002073	2R	-0.14	No sex bias	FBgn0003330	3R	-1.1
AGAP002075	2R	0.43	No sex bias	FBgn0000063	3R	-1.08
AGAP002078	2R	-0.46	No sex bias	FBgn0001280	3R	0.11
AGAP002100	2R	1.24	UP	FBgn0051320	3R	1.47
AGAP002121	2R	-0.44	No sex bias	FBgn0051155	3R	-1.68
AGAP002122	2R	-1.1	DOWN	FBgn0002626	3R	-0.8
AGAP002123	2R	-0.25	No sex bias	FBgn0026597	3R	-1.08
AGAP002128	2R	0.59	No sex bias	FBgn0038686	3R	0.59
AGAP002129	2R	-0.3	No sex bias	FBgn0261479	3R	-1.06
AGAP002130	2R	-0.08	No sex bias	FBgn0039869	3R	-0.99
AGAP002133	2R	0.09	No sex bias	FBgn0039189	3R	-1.59
AGAP002142	2R	-0.11	No sex bias	FBgn0039623	3R	-0.86
AGAP002161	2R	-0.35	No sex bias	FBgn0010379	3R	-0.55
AGAP002173	2R	-0.06	No sex bias	FBgn0039451	3R	-0.3
AGAP002175	2R	-0.17	No sex bias	FBgn0039450	3R	-0.2
AGAP002176	2R	0.6	No sex bias	FBgn0023179	3R	0.74
AGAP002177	2R	-0.57	No sex bias	FBgn0037815	3R	-1.5
AGAP002178	2R	0.7	No sex bias	FBgn0001235	3R	0.42
AGAP002184	2R	-0.21	No sex bias	FBgn0038725	3R	0.95
AGAP002185	2R	-0.94	No sex bias	FBgn0038723	3R	-1.1
AGAP002192	2R	0.53	No sex bias	FBgn0039358	3R	0.22
AGAP002198	2R	-1.15	DOWN	FBgn0038074	3R	2.26
AGAP002199	2R	0.12	No sex bias	FBgn0038073	3R	0.3
AGAP002200	2R	0.05	No sex bias	FBgn0037213	3R	0.44
AGAP002215	2R	0.08	No sex bias	FBgn0037541	3R	-0.42
AGAP002218	2R	-0.13	No sex bias	FBgn0014023	3R	-1.09
AGAP002219	2R	0.05	No sex bias	FBgn0003205	3R	-1.27
AGAP002220	2R	-0.62	No sex bias	FBgn0037713	3R	-0.61
AGAP002222	2R	0.16	No sex bias	FBgn0037539	3R	-0.7
AGAP002227	2R	-0.45	No sex bias	FBgn0051472	3R	-0.46
AGAP002232	2R	0.96	UP	FBgn0087012	3R	0.28
AGAP002234	2R	-0.06	No sex bias	FBgn0037436	3R	-0.1
AGAP002235	2R	-0.08	No sex bias	FBgn0003117	3R	0.08
AGAP002239	2R	0.15	No sex bias	FBgn0038302	3R	-0.76
AGAP002241	2R	0.05	No sex bias	FBgn0039740	3R	-0.88
AGAP002242	2R	-0.18	No sex bias	FBgn0038303	3R	-0.79
AGAP002248	2R	0.17	No sex bias	FBgn0002924	3R	-1.43
AGAP002251	2R	-0.75	No sex bias	FBgn0038175	3R	3.09
AGAP002253	2R	0.28	No sex bias	FBgn0038877	3R	0.5
AGAP002258	2R	-0.14	No sex bias	FBgn0037262	3R	-0.28
AGAP002260	2R	0.11	No sex bias	FBgn0037980	3R	-0.21
AGAP002278	2R	-0.16	No sex bias	FBgn0038376	3R	-0.25
AGAP002279	2R	0.07	No sex bias	FBgn0039131	3R	1.85
AGAP002280	2R	0.06	No sex bias	FBgn0039741	3R	-1.32
AGAP002281	2R	0.2	No sex bias	FBgn0038223	3R	0.24
AGAP002282	2R	0.39	No sex bias	FBgn0003867	3R	0.46
AGAP002286	2R	-0.27	No sex bias	FBgn0038871	3R	-0.26
AGAP002287	2R	-0.96	No sex bias	FBgn0038870	3R	-1.33
AGAP002288	2R	-0.04	No sex bias	FBgn0001205	3R	0.62
AGAP002289	2R	0.15	No sex bias	FBgn0039113	3R	-1.01
AGAP002290	2R	-0.06	No sex bias	FBgn0038872	3R	-1
AGAP002291	2R	0.91	UP	FBgn0000527	3R	0.61
AGAP002295	2R	-0.21	No sex bias	FBgn0020407	3R	-0.72
AGAP002300	2R	-0.86	No sex bias	FBgn0038269	3R	0.17
AGAP002305	2R	-0.19	No sex bias	FBgn0039558	3R	-1.37
AGAP002306	2R	-1.36	DOWN	FBgn0003279	3R	-1.15
AGAP002307	2R	0.15	No sex bias	FBgn0027784	3R	-0.97
AGAP002308	2R	0.44	No sex bias	FBgn0015781	3R	-0.47
AGAP002310	2R	0.56	No sex bias	FBgn0039709	3R	-0.69
AGAP002316	2R	0.26	No sex bias	FBgn0039704	3R	0.32
AGAP002321	2R	-0.04	No sex bias	FBgn0039633	3R	-0.64
AGAP002322	2R	0.07	No sex bias	FBgn0039038	3R	0.38
AGAP002324	2R	-0.36	No sex bias	FBgn0051052	3R	0.46
AGAP002329	2R	0.05	No sex bias	FBgn0039543	3R	-0.54
AGAP002330	2R	-1.4	DOWN	FBgn0039233	3R	-1.71
AGAP002331	2R	1.96	UP	FBgn0013953	3R	-1.24
AGAP002332	2R	-0.59	No sex bias	FBgn0038234	3R	-1.18
AGAP002334	2R	-0.25	No sex bias	FBgn0039141	3R	-0.57
AGAP002335	2R	0.53	No sex bias	FBgn0005649	3R	-1.24
AGAP002340	2R	-0.65	No sex bias	FBgn0037249	3R	-1.02
AGAP002363	2R	-0.72	No sex bias	FBgn0039265	3R	-0.78
AGAP002364	2R	0.86	No sex bias	FBgn0019960	3R	0.53
AGAP002365	2R	1.92	UP	FBgn0038163	3R	3.56
AGAP002366	2R	0.22	No sex bias	FBgn0038641	3R	0.64
AGAP002374	2R	-0.18	No sex bias	FBgn0004237	3R	-1.14
AGAP002375	2R	-1.42	DOWN	FBgn0038903	3R	-1.15
AGAP002376	2R	0.22	No sex bias	FBgn0039255	3R	-0.11
AGAP002381	2R	0.19	No sex bias	FBgn0039734	3R	0.84
AGAP002383	2R	-1.07	No sex bias	FBgn0027083	3R	-0.65
AGAP002384	2R	-0.38	No sex bias	FBgn0037250	3R	-1.85
AGAP002385	2R	-0.36	No sex bias	FBgn0038323	3R	-0.27
AGAP002386	2R	0.1	No sex bias	FBgn0037252	3R	-0.56
AGAP002387	2R	-0.93	No sex bias	FBgn0000032	3R	-1.22
AGAP002390	2R	-0.79	No sex bias	FBgn0039730	3R	-0.76
AGAP002391	2R	0.68	No sex bias	FBgn0039084	3R	1.21
AGAP002392	2R	0.3	No sex bias	FBgn0039158	3R	-1.11
AGAP002393	2R	-0.36	No sex bias	FBgn0037567	3R	-0.49
AGAP002394	2R	-0.82	No sex bias	FBgn0038057	3R	-1.5
AGAP002400	2R	-0.64	No sex bias	FBgn0261380	3R	-0.56
AGAP002401	2R	-0.59	No sex bias	FBgn0015324	3R	-0.23
AGAP002403	2R	-0.29	No sex bias	FBgn0037911	3R	-0.22
AGAP002405	2R	-0.2	No sex bias	FBgn0037378	3R	-0.04
AGAP002406	2R	-0.12	No sex bias	FBgn0038586	3R	-0.52
AGAP002407	2R	-0.41	No sex bias	FBgn0051450	3R	-1.06
AGAP002408	2R	-1.03	No sex bias	FBgn0037652	3R	-1.57
AGAP002409	2R	-1.09	DOWN	FBgn0038811	3R	-1.45
AGAP002411	2R	0.11	No sex bias	FBgn0020278	3R	-0.28
AGAP002412	2R	-0.47	No sex bias	FBgn0038996	3R	-0.84
AGAP002437	2R	-0.94	No sex bias	FBgn0039713	3R	-0.88
AGAP002451	2R	-0.37	No sex bias	FBgn0260004	3R	0.34
AGAP002454	2R	-0.14	No sex bias	FBgn0044871	3R	-0.76
AGAP002456	2R	0.66	No sex bias	FBgn0038181	3R	0.81
AGAP002457	2R	0.16	No sex bias	FBgn0038180	3R	0.03
AGAP002461	2R	0.09	No sex bias	FBgn0039266	3R	0.59
AGAP002462	2R	0.35	No sex bias	FBgn0019940	3R	0.6
AGAP002463	2R	1.62	UP	FBgn0039137	3R	-0.54
AGAP002464	2R	0.12	No sex bias	FBgn0015221	3R	0.04
AGAP002466	2R	1.12	UP	FBgn0037690	3R	0.18
AGAP002467	2R	0.05	No sex bias	FBgn0037689	3R	0.03
AGAP002472	2R	-0.62	No sex bias	FBgn0260962	3R	-1.59
AGAP002474	2R	-0.63	No sex bias	FBgn0027873	3R	-1
AGAP002477	2R	-0.83	No sex bias	FBgn0010438	3R	-1.62
AGAP002490	2R	-0.07	No sex bias	FBgn0039338	3R	-0.72
AGAP002498	2R	-0.1	No sex bias	FBgn0038593	3R	-0.72
AGAP002520	2R	-1.9	DOWN	FBgn0051548	3R	-0.37
AGAP002547	2R	-0.51	No sex bias	FBgn0022943	3R	-0.28
AGAP002548	2R	1.23	UP	FBgn0038814	3R	-0.14
AGAP002553	2R	0.1	No sex bias	FBgn0051323	3R	-0.1
AGAP002554	2R	-0.27	No sex bias	FBgn0039861	3R	-0.81
AGAP002557	2R	0.27	No sex bias	FBgn0001112	3R	2.13
AGAP002559	2R	0.26	No sex bias	FBgn0037323	3R	1.81
AGAP002560	2R	-0.28	No sex bias	FBgn0037324	3R	0.18
AGAP002564	2R	0.15	No sex bias	FBgn0000064	3R	1.19
AGAP002566	2R	-0.03	No sex bias	FBgn0039419	3R	0.32
AGAP002571	2R	0.01	No sex bias	FBgn0038524	3R	-0.83
AGAP002579	2R	-0.05	No sex bias	FBgn0002306	3R	0.83
AGAP002580	2R	0.09	No sex bias	FBgn0003227	3R	-1.07
AGAP002586	2R	0.03	No sex bias	FBgn0038293	3R	-0.41
AGAP002591	2R	0.48	No sex bias	FBgn0053207	3R	0.19
AGAP002600	2R	-0.65	No sex bias	FBgn0037369	3R	0.04
AGAP002616	2R	-0.15	No sex bias	FBgn0037606	3R	-1.02
AGAP002618	2R	0.05	No sex bias	FBgn0037371	3R	-1.03
AGAP002620	2R	-0.21	No sex bias	FBgn0003065	3R	-0.42
AGAP002624	2R	-0.17	No sex bias	FBgn0038312	3R	-1.09
AGAP002625	2R	-0.28	No sex bias	FBgn0038315	3R	-0.08
AGAP002627	2R	-0.35	No sex bias	FBgn0038771	3R	0.43
AGAP002634	2R	-0.39	No sex bias	FBgn0039420	3R	0.27
AGAP002638	2R	0.37	No sex bias	FBgn0053970	3R	0.82
AGAP002644	2R	-0.29	No sex bias	FBgn0037989	3R	0.43
AGAP002651	2R	0.1	No sex bias	FBgn0037808	3R	-0.08
AGAP002662	2R	0.41	No sex bias	FBgn0038649	3R	-0.53
AGAP002664	2R	-0.5	No sex bias	FBgn0037359	3R	0.13
AGAP002667	2R	-1.33	DOWN	FBgn0037874	3R	-1.13
AGAP002668	2R	-0.36	No sex bias	FBgn0038582	3R	-0.44
AGAP002670	2R	0.44	No sex bias	FBgn0037655	3R	0
AGAP002672	2R	-0.07	No sex bias	FBgn0039290	3R	0.34
AGAP002678	2R	0.43	No sex bias	FBgn0039282	3R	0.75
AGAP002680	2R	-0.17	No sex bias	FBgn0259152	3R	-0.93
AGAP002682	2R	-0.05	No sex bias	FBgn0037703	3R	-0.48
AGAP002741	2R	0.1	No sex bias	FBgn0003862	3R	-0.3
AGAP002751	2R	0.52	No sex bias	FBgn0038531	3R	0.08
AGAP002752	2R	0.02	No sex bias	FBgn0037718	3R	-0.18
AGAP002754	2R	-0.96	No sex bias	FBgn0037328	3R	-1
AGAP002757	2R	0.38	No sex bias	FBgn0037720	3R	0.02
AGAP002758	2R	0.06	No sex bias	FBgn0037653	3R	0.59
AGAP002759	2R	-1.04	No sex bias	FBgn0015019	3R	-1.96
AGAP002762	2R	-1.07	No sex bias	FBgn0037632	3R	-2.11
AGAP002770	2R	1.05	UP	FBgn0038565	3R	2.5
AGAP002776	2R	-0.62	No sex bias	FBgn0039867	3R	-1.24
AGAP002777	2R	0.44	No sex bias	FBgn0038426	3R	-0.46
AGAP002779	2R	0.01	No sex bias	FBgn0010282	3R	-1.12
AGAP002781	2R	0.49	No sex bias	FBgn0038427	3R	-0.56
AGAP002782	2R	-1.27	DOWN	FBgn0037624	3R	-2.11
AGAP002784	2R	0.13	No sex bias	FBgn0003319	3R	-0.08
AGAP002787	2R	0.84	No sex bias	FBgn0037941	3R	0.48
AGAP002788	2R	0.21	No sex bias	FBgn0038400	3R	0.11
AGAP002809	2R	0.17	No sex bias	FBgn0037356	3R	-0.35
AGAP002810	2R	0.65	No sex bias	FBgn0051475	3R	0.57
AGAP002823	2R	-0.26	No sex bias	FBgn0051390	3R	-0.79
AGAP002824	2R	-0.14	No sex bias	FBgn0004841	3R	0.33
AGAP002829	2R	-0.84	No sex bias	FBgn0003483	3R	-2.22
AGAP002830	2R	0.07	No sex bias	FBgn0020385	3R	0.25
AGAP002831	2R	0.3	No sex bias	FBgn0037822	3R	-0.89
AGAP002832	2R	0.18	No sex bias	FBgn0004369	3R	-0.23
AGAP002836	2R	-0.26	No sex bias	FBgn0039016	3R	-1.09
AGAP002845	2R	0.39	No sex bias	FBgn0041105	3R	-0.04
AGAP002857	2R	0.75	No sex bias	FBgn0038198	3R	1.1
AGAP002858	2R	0.18	No sex bias	FBgn0002921	3R	0.46
AGAP002859	2R	0.77	No sex bias	FBgn0013995	3R	0.66
AGAP002875	2R	0.04	No sex bias	FBgn0038251	3R	-0.67
AGAP002876	2R	0.08	No sex bias	FBgn0038490	3R	-1.42
AGAP002879	2R	0.19	No sex bias	FBgn0260462	3R	0.64
AGAP002884	2R	-0.26	No sex bias	FBgn0005671	3R	-0.37
AGAP002886	2R	0.41	No sex bias	FBgn0038063	3R	0.19
AGAP002888	2R	0.18	No sex bias	FBgn0250910	3R	0
AGAP002890	2R	-0.8	No sex bias	FBgn0039114	3R	0.59
AGAP002896	2R	0.58	No sex bias	FBgn0261552	3R	1.47
AGAP002898	2R	-0.63	No sex bias	FBgn0037697	3R	0.58
AGAP002900	2R	-0.07	No sex bias	FBgn0038862	3R	-0.11
AGAP002901	2R	0.22	No sex bias	FBgn0037609	3R	-0.76
AGAP002902	2R	-0.04	No sex bias	FBgn0011655	3R	-0.48
AGAP002913	2R	-0.3	No sex bias	FBgn0051145	3R	0.43
AGAP002935	2R	-1.35	DOWN	FBgn0037270	3R	-0.92
AGAP002940	2R	-0.63	No sex bias	FBgn0260468	3R	-1.08
AGAP002943	2R	0.07	No sex bias	FBgn0038788	3R	0.62
AGAP002945	2R	-0.04	No sex bias	FBgn0005674	3R	-1.27
AGAP002949	2R	0.08	No sex bias	FBgn0039431	3R	-0.63
AGAP002952	2R	-1.36	DOWN	FBgn0039581	3R	-0.74
AGAP002955	2R	-0.27	No sex bias	FBgn0086359	3R	-0.14
AGAP002958	2R	-0.36	No sex bias	FBgn0011289	3R	-0.62
AGAP002966	2R	0.15	No sex bias	FBgn0010441	3R	-1.07
AGAP002968	2R	-0.58	No sex bias	FBgn0037942	3R	1.16
AGAP002971	2R	0.53	No sex bias	FBgn0004118	3R	0.45
AGAP002972	2R	-0.53	No sex bias	FBgn0000039	3R	0.28
AGAP002974	2R	0.49	No sex bias	FBgn0000036	3R	0.37
AGAP002977	2R	0.92	UP	FBgn0039195	3R	-0.26
AGAP002981	2R	0.48	No sex bias	FBgn0011476	3R	-0.2
AGAP002983	2R	0.03	No sex bias	FBgn0039863	3R	-0.46
AGAP002984	2R	-0.01	No sex bias	FBgn0260742	3R	-0.37
AGAP002985	2R	-0.55	No sex bias	FBgn0039164	3R	-0.15
AGAP002986	2R	-0.13	No sex bias	FBgn0014001	3R	-0.76
AGAP002991	2R	0.01	No sex bias	FBgn0037647	3R	-0.89
AGAP002992	2R	-1.26	DOWN	FBgn0037646	3R	-0.44
AGAP002996	2R	0.84	No sex bias	FBgn0038745	3R	1.2
AGAP003015	2R	0.1	No sex bias	FBgn0026565	3R	0.43
AGAP003016	2R	-0.55	No sex bias	FBgn0027095	3R	-0.13
AGAP003036	2R	-0.87	No sex bias	FBgn0024491	3R	-1.73
AGAP003037	2R	0.06	No sex bias	FBgn0038405	3R	1.15
AGAP003038	2R	-0.51	No sex bias	FBgn0038404	3R	0.22
AGAP003041	2R	-0.73	No sex bias	FBgn0038275	3R	-1.73
AGAP003042	2R	-0.07	No sex bias	FBgn0037297	3R	-0.32
AGAP003048	2R	-1.35	DOWN	FBgn0038585	3R	-1.04
AGAP003050	2R	0.86	No sex bias	FBgn0039755	3R	0.7
AGAP003051	2R	0.54	No sex bias	FBgn0039756	3R	0.24
AGAP003057	2R	0.31	No sex bias	FBgn0039758	3R	0.49
AGAP003059	2R	-0.02	No sex bias	FBgn0010113	3R	-0.71
AGAP003063	2R	-0.81	No sex bias	FBgn0039163	3R	-1.29
AGAP003068	2R	-0.08	No sex bias	FBgn0037667	3R	-1.33
AGAP003074	2R	-0.34	No sex bias	FBgn0027610	3R	0.33
AGAP003075	2R	-0.68	No sex bias	FBgn0086371	3R	0.17
AGAP003088	2R	-0.23	No sex bias	FBgn0038533	3R	-0.03
AGAP003089	2R	-0.68	No sex bias	FBgn0037573	3R	-1.25
AGAP003090	2R	0.7	No sex bias	FBgn0027512	3R	-1.06
AGAP003092	2R	0.16	No sex bias	FBgn0014380	3R	0.43
AGAP003106	2R	-0.04	No sex bias	FBgn0038818	3R	1.03
AGAP003109	2R	0.25	No sex bias	FBgn0037555	3R	-1.77
AGAP003111	2R	-0.25	No sex bias	FBgn0003567	3R	-1.1
AGAP003115	2R	0.4	No sex bias	FBgn0083975	3R	0.3
AGAP003119	2R	-0.01	No sex bias	FBgn0026250	3R	0.02
AGAP003121	2R	0.2	No sex bias	FBgn0037339	3R	0.14
AGAP003124	2R	2.53	UP	FBgn0023023	3R	0.21
AGAP003134	2R	0.04	No sex bias	FBgn0037930	3R	-1.67
AGAP003135	2R	-0.17	No sex bias	FBgn0011290	3R	-1.01
AGAP003136	2R	-1.02	No sex bias	FBgn0037709	3R	-0.7
AGAP003138	2R	-0.12	No sex bias	FBgn0039240	3R	-0.77
AGAP003140	2R	0.07	No sex bias	FBgn0015269	3R	0.37
AGAP003146	2R	-0.13	No sex bias	FBgn0026056	3R	-0.64
AGAP003147	2R	0.2	No sex bias	FBgn0039188	3R	0.46
AGAP003154	2R	0.28	No sex bias	FBgn0023212	3R	-0.3
AGAP003155	2R	-0.91	No sex bias	FBgn0038806	3R	-0.67
AGAP003157	2R	0	No sex bias	FBgn0037554	3R	-0.68
AGAP003158	2R	-0.05	No sex bias	FBgn0038167	3R	0.13
AGAP003159	2R	0.1	No sex bias	FBgn0038168	3R	-0.7
AGAP003160	2R	-0.35	No sex bias	FBgn0017581	3R	0
AGAP003161	2R	0.49	No sex bias	FBgn0039264	3R	0.24
AGAP003165	2R	0.37	No sex bias	FBgn0039349	3R	0.08
AGAP003176	2R	0.94	UP	FBgn0037807	3R	-1.43
AGAP003179	2R	0.06	No sex bias	FBgn0039875	3R	0.78
AGAP003182	2R	-0.17	No sex bias	FBgn0039117	3R	-0.86
AGAP003183	2R	-0.37	No sex bias	FBgn0024509	3R	-0.71
AGAP003199	2R	-0.13	No sex bias	FBgn0051229	3R	-0.23
AGAP003207	2R	0.18	No sex bias	FBgn0039381	3R	-1.13
AGAP003208	2R	0.15	No sex bias	FBgn0039223	3R	-0.78
AGAP003221	2R	-0.04	No sex bias	FBgn0039207	3R	-1.64
AGAP003227	2R	1.3	UP	FBgn0028997	3R	1.09
AGAP003228	2R	-1.48	DOWN	FBgn0015610	3R	-1.84
AGAP003229	2R	-1.04	No sex bias	FBgn0037700	3R	-1.21
AGAP003232	2R	-0.11	No sex bias	FBgn0051550	3R	-0.29
AGAP003238	2R	0.49	No sex bias	FBgn0027608	3R	1.73
AGAP003239	2R	-0.35	No sex bias	FBgn0039118	3R	0.09
AGAP003240	2R	0.23	No sex bias	FBgn0037374	3R	-0.41
AGAP003242	2R	-0.23	No sex bias	FBgn0019637	3R	-1.46
AGAP003263	2R	0	No sex bias	FBgn0044823	3R	-0.83
AGAP003264	2R	-0.68	No sex bias	FBgn0037376	3R	-0.75
AGAP003267	2R	0	No sex bias	FBgn0037956	3R	0.31
AGAP003271	2R	4.26	UP	FBgn0037726	3R	0.29
AGAP003276	2R	-0.23	No sex bias	FBgn0010772	3R	-0.13
AGAP003289	2R	-0.78	No sex bias	FBgn0039486	3R	0.12
AGAP003295	2R	0.44	No sex bias	FBgn0000477	3R	0.63
AGAP003300	2R	-0.08	No sex bias	FBgn0039714	3R	0.79
AGAP003301	2R	-1.11	DOWN	FBgn0003525	3R	-3.27
AGAP003303	2R	-0.1	No sex bias	FBgn0039178	3R	0.55
AGAP003305	2R	0.07	No sex bias	FBgn0083949	3R	0.01
AGAP003308	2R	-0.58	No sex bias	FBgn0026077	3R	0.44
AGAP003312	2R	0.01	No sex bias	FBgn0020647	3R	0.61
AGAP003316	2R	-0.12	No sex bias	FBgn0037737	3R	-1.92
AGAP003319	2R	0.23	No sex bias	FBgn0025879	3R	0.83
AGAP003331	2R	-1.09	DOWN	FBgn0037305	3R	-1.15
AGAP003336	2R	-0.11	No sex bias	FBgn0038428	3R	-0.16
AGAP003363	2R	-0.05	No sex bias	FBgn0038324	3R	-0.54
AGAP003365	2R	-0.2	No sex bias	FBgn0024326	3R	-0.58
AGAP003366	2R	0.35	No sex bias	FBgn0025802	3R	0.04
AGAP003400	2R	0.48	No sex bias	FBgn0039054	3R	0.52
AGAP003402	2R	0.02	No sex bias	FBgn0024555	3R	-0.23
AGAP003405	2R	-0.37	No sex bias	FBgn0027493	3R	-0.79
AGAP003406	2R	0.18	No sex bias	FBgn0038833	3R	0.04
AGAP003409	2R	0.02	No sex bias	FBgn0037536	3R	0.01
AGAP003412	2R	-0.7	No sex bias	FBgn0039739	3R	0.59
AGAP003416	2R	-0.61	No sex bias	FBgn0038976	3R	-0.45
AGAP003417	2R	-0.23	No sex bias	FBgn0038129	3R	-0.46
AGAP003418	2R	0.14	No sex bias	FBgn0038130	3R	1.87
AGAP003425	2R	0.42	No sex bias	FBgn0039487	3R	-0.78
AGAP003430	2R	-0.05	No sex bias	FBgn0037671	3R	-0.21
AGAP003431	2R	0.28	No sex bias	FBgn0051064	3R	-0.29
AGAP003434	2R	-0.26	No sex bias	FBgn0039680	3R	-1.72
AGAP003437	2R	0.01	No sex bias	FBgn0038065	3R	-0.15
AGAP003439	2R	-0.61	No sex bias	FBgn0002781	3R	-1.15
AGAP003440	2R	-0.19	No sex bias	FBgn0038974	3R	-0.45
AGAP003441	2R	-1.26	DOWN	FBgn0039155	3R	-0.76
AGAP003445	2R	0.02	No sex bias	FBgn0026317	3R	-1.01
AGAP003447	2R	-0.14	No sex bias	FBgn0039149	3R	-0.3
AGAP003462	2R	-1.6	DOWN	FBgn0037834	3R	-2.54
AGAP003465	2R	0.15	No sex bias	FBgn0040279	3R	-0.29
AGAP003466	2R	-0.08	No sex bias	FBgn0037424	3R	-0.22
AGAP003475	2R	-0.29	No sex bias	FBgn0000454	3R	-1.41
AGAP003476	2R	-1.08	No sex bias	FBgn0038183	3R	-1.21
AGAP003484	2R	0.04	No sex bias	FBgn0261550	3R	0.57
AGAP003492	2R	0.58	No sex bias	FBgn0037386	3R	1.09
AGAP003493	2R	0.33	No sex bias	FBgn0037387	3R	0.92
AGAP003507	2R	0.06	No sex bias	FBgn0037231	3R	0
AGAP003508	2R	-0.51	No sex bias	FBgn0037232	3R	-0.89
AGAP003517	2R	-1.07	DOWN	FBgn0039175	3R	-1.58
AGAP003519	2R	-0.1	No sex bias	FBgn0043884	3R	-0.58
AGAP003521	2R	-0.05	No sex bias	FBgn0037756	3R	-2.12
AGAP003523	2R	0.12	No sex bias	FBgn0086689	3R	-0.54
AGAP003524	2R	-0.12	No sex bias	FBgn0039067	3R	-1.21
AGAP003525	2R	-0.27	No sex bias	FBgn0017550	3R	-1.24
AGAP003536	2R	-0.26	No sex bias	FBgn0039357	3R	-0.68
AGAP003539	2R	-0.06	No sex bias	FBgn0038425	3R	-1.24
AGAP003540	2R	-0.42	No sex bias	FBgn0037979	3R	-0.26
AGAP003544	2R	-0.4	No sex bias	FBgn0037656	3R	-0.28
AGAP003547	2R	0.82	No sex bias	FBgn0087005	3R	0.91
AGAP003548	2R	-0.32	No sex bias	FBgn0037301	3R	-0.19
AGAP003549	2R	-0.38	No sex bias	FBgn0260744	3R	-0.08
AGAP003551	2R	-0.17	No sex bias	FBgn0038552	3R	-0.89
AGAP003552	2R	-1.47	DOWN	FBgn0038869	3R	-1.4
AGAP003593	2R	-1.05	No sex bias	FBgn0038306	3R	-1.49
AGAP003595	2R	-0.86	No sex bias	FBgn0039182	3R	-2.13
AGAP003597	2R	-1.18	DOWN	FBgn0003600	3R	-1.31
AGAP003598	2R	-0.5	No sex bias	FBgn0014879	3R	-2.37
AGAP003599	2R	0.4	No sex bias	FBgn0016691	3R	0.21
AGAP003600	2R	0.33	No sex bias	FBgn0037534	3R	0.59
AGAP003601	2R	-0.24	No sex bias	FBgn0039293	3R	-1.68
AGAP003607	2R	0.16	No sex bias	FBgn0039294	3R	-0.09
AGAP003618	2R	0.04	No sex bias	FBgn0011739	3R	-0.58
AGAP003643	2R	0.11	No sex bias	FBgn0039214	3R	-0.29
AGAP003644	2R	-0.49	No sex bias	FBgn0038474	3R	-1
AGAP003647	2R	0.03	No sex bias	FBgn0037530	3R	-0.16
AGAP003666	2R	-0.15	No sex bias	FBgn0039668	3R	0.37
AGAP003669	2R	0.21	No sex bias	FBgn0000492	3R	0.88
AGAP003670	2R	-0.34	No sex bias	FBgn0004110	3R	-0.09
AGAP003671	2R	0.15	No sex bias	FBgn0004862	3R	-0.07
AGAP003674	2R	-0.1	No sex bias	FBgn0004863	3R	0.02
AGAP003678	2R	0.17	No sex bias	FBgn0039492	3R	-0.32
AGAP003679	2R	0.77	No sex bias	FBgn0039490	3R	0.11
AGAP003685	2R	0.12	No sex bias	FBgn0038339	3R	-0.17
AGAP003687	2R	-0.08	No sex bias	FBgn0027579	3R	-0.04
AGAP003704	2R	-0.21	No sex bias	FBgn0020018	3R	0.39
AGAP003705	2R	-0.67	No sex bias	FBgn0000139	3R	-0.57
AGAP003706	2R	0.11	No sex bias	FBgn0051126	3R	-0.31
AGAP003711	2R	0	No sex bias	FBgn0028671	3R	-0.12
AGAP003712	2R	0.45	No sex bias	FBgn0015591	3R	0.68
AGAP003714	2R	1.52	UP	FBgn0259233	3R	0.05
AGAP003715	2R	0.12	No sex bias	FBgn0037218	3R	-0.52
AGAP003719	2R	-0.9	No sex bias	FBgn0024891	3R	-0.32
AGAP003723	2R	-0.23	No sex bias	FBgn0038672	3R	0
AGAP003725	2R	-0.04	No sex bias	FBgn0039208	3R	1.05
AGAP003726	2R	0.02	No sex bias	FBgn0039209	3R	-0.33
AGAP003728	2R	-1.12	DOWN	FBgn0037543	3R	-1.08
AGAP003729	2R	0.42	No sex bias	FBgn0037544	3R	0.57
AGAP003731	2R	0.02	No sex bias	FBgn0037299	3R	-0.35
AGAP003739	2R	0.49	No sex bias	FBgn0038402	3R	-0.04
AGAP003744	2R	-0.27	No sex bias	FBgn0039013	3R	-1.34
AGAP003751	2R	0.16	No sex bias	FBgn0038422	3R	0.6
AGAP003753	2R	0.69	No sex bias	FBgn0261015	3R	0.76
AGAP003756	2R	0.08	No sex bias	FBgn0037937	3R	0
AGAP003763	2R	-0.03	No sex bias	FBgn0039316	3R	0.63
AGAP003769	2R	-1.4	DOWN	FBgn0087013	3R	-0.81
AGAP003791	2R	-0.49	No sex bias	FBgn0003482	3R	-1.43
AGAP003798	2R	-0.05	No sex bias	FBgn0038401	3R	-1.44
AGAP003817	2R	-0.01	No sex bias	FBgn0039261	3R	-1.6
AGAP003824	2R	-0.05	No sex bias	FBgn0026634	3R	-0.41
AGAP003825	2R	0.6	No sex bias	FBgn0037882	3R	-0.82
AGAP003826	2R	-0.43	No sex bias	FBgn0038577	3R	0.28
AGAP003839	2R	0.14	No sex bias	FBgn0038286	3R	-0.65
AGAP003843	2R	0.13	No sex bias	FBgn0038925	3R	0.25
AGAP003844	2R	0.07	No sex bias	FBgn0259938	3R	-0.31
AGAP003845	2R	0.18	No sex bias	FBgn0039654	3R	-1.02
AGAP003846	2R	-0.45	No sex bias	FBgn0039655	3R	1.18
AGAP003847	2R	0.58	No sex bias	FBgn0039544	3R	-1.39
AGAP003853	2R	0.55	No sex bias	FBgn0037734	3R	0.61
AGAP003856	2R	0.07	No sex bias	FBgn0038545	3R	-0.83
AGAP003857	2R	0.67	No sex bias	FBgn0004436	3R	-0.21
AGAP003861	2R	-0.14	No sex bias	FBgn0051278	3R	-0.62
AGAP003863	2R	0.24	No sex bias	FBgn0028717	3R	-0.87
AGAP003867	2R	-0.29	No sex bias	FBgn0039337	3R	-0.83
AGAP003874	2R	0.65	No sex bias	FBgn0039179	3R	-0.83
AGAP003882	2R	-0.22	No sex bias	FBgn0010355	3R	-0.72
AGAP003883	2R	-0.85	No sex bias	FBgn0026566	3R	-1.27
AGAP003884	2R	0.4	No sex bias	FBgn0039634	3R	-1.18
AGAP003886	2R	0.47	No sex bias	FBgn0053111	3R	0.08
AGAP003890	2R	-2.09	DOWN	FBgn0039274	3R	-1.91
AGAP003891	2R	-0.57	No sex bias	FBgn0037569	3R	-1.15
AGAP003893	2R	0.14	No sex bias	FBgn0020496	3R	-1.18
AGAP003914	2R	-0.45	No sex bias	FBgn0003165	3R	-1.65
AGAP003924	2R	0.65	No sex bias	FBgn0261261	3R	0.23
AGAP003925	2R	0.28	No sex bias	FBgn0004387	3R	-0.14
AGAP003944	2R	0.3	No sex bias	FBgn0039883	3R	0.42
AGAP003945	2R	-0.07	No sex bias	FBgn0011224	3R	-0.03
AGAP003965	2R	0.1	No sex bias	FBgn0039411	3R	0.19
AGAP003968	2R	0.04	No sex bias	FBgn0028833	3R	-0.44
AGAP003969	2R	-0.27	No sex bias	FBgn0039339	3R	-0.64
AGAP003976	2R	0.72	No sex bias	FBgn0259227	3R	-0.25
AGAP003979	2R	-0.75	No sex bias	FBgn0037926	3R	-1.15
AGAP003980	2R	-0.4	No sex bias	FBgn0261049	3R	-0.76
AGAP003981	2R	-0.3	No sex bias	FBgn0037710	3R	0.05
AGAP003982	2R	-0.21	No sex bias	FBgn0027950	3R	-0.57
AGAP003984	2R	-0.35	No sex bias	FBgn0039304	3R	-0.61
AGAP003989	2R	-0.12	No sex bias	FBgn0038309	3R	0.21
AGAP003992	2R	-0.89	No sex bias	FBgn0261286	3R	-1.92
AGAP003993	2R	0.44	No sex bias	FBgn0261575	3R	1.43
AGAP003997	2R	0.35	No sex bias	FBgn0250823	3R	-0.14
AGAP004020	2R	-0.12	No sex bias	FBgn0011740	3R	-0.46
AGAP004023	2R	-0.25	No sex bias	FBgn0038325	3R	-1.06
AGAP004025	2R	0.98	UP	FBgn0037960	3R	-0.72
AGAP004030	2R	0.08	No sex bias	FBgn0037962	3R	3.08
AGAP004032	2R	-0.48	No sex bias	FBgn0026616	3R	-0.72
AGAP004033	2R	0.45	No sex bias	FBgn0037525	3R	0.3
AGAP004034	2R	-0.01	No sex bias	FBgn0038541	3R	0.02
AGAP004035	2R	0.2	No sex bias	FBgn0016650	3R	0.34
AGAP004046	2R	1.18	UP	FBgn0037292	3R	0.8
AGAP004050	2R	-0.21	No sex bias	FBgn0000504	3R	0.21
AGAP004052	2R	0.41	No sex bias	FBgn0004595	3R	0.63
AGAP004055	2R	-0.01	No sex bias	FBgn0037891	3R	0.6
AGAP004057	2R	-0.69	No sex bias	FBgn0260779	3R	-0.49
AGAP004062	2R	-0.15	No sex bias	FBgn0037814	3R	-0.74
AGAP004066	2R	0.18	No sex bias	FBgn0038975	3R	0.57
AGAP004068	2R	0.23	No sex bias	FBgn0261561	3R	2.78
AGAP004070	2R	-0.31	No sex bias	FBgn0037382	3R	-0.69
AGAP004087	2R	-0.39	No sex bias	FBgn0037758	3R	-0.35
AGAP004097	2R	-1.2	DOWN	FBgn0038326	3R	-0.07
AGAP004098	2R	0.18	No sex bias	FBgn0038947	3R	0.14
AGAP004103	2R	0.59	No sex bias	FBgn0038946	3R	0.71
AGAP004110	2R	0.19	No sex bias	FBgn0038675	3R	-0.06
AGAP004112	2R	0.12	No sex bias	FBgn0004876	3R	0.33
AGAP004113	2R	-0.26	No sex bias	FBgn0038678	3R	-0.97
AGAP004120	2R	0.21	No sex bias	FBgn0039427	3R	-1.11
AGAP004121	2R	-0.13	No sex bias	FBgn0037406	3R	-0.08
AGAP004126	2R	-0.06	No sex bias	FBgn0037411	3R	0.1
AGAP004127	2R	0.21	No sex bias	FBgn0037412	3R	-0.12
AGAP004128	2R	-0.11	No sex bias	FBgn0037415	3R	-0.08
AGAP004135	2R	-0.28	No sex bias	FBgn0041711	3R	0.67
AGAP004136	2R	0.19	No sex bias	FBgn0004049	3R	-0.75
AGAP004140	2R	-0.23	No sex bias	FBgn0029088	3R	-0.87
AGAP004143	2R	0.49	No sex bias	FBgn0039466	3R	-0.64
AGAP004146	2R	0.1	No sex bias	FBgn0016700	3R	-0.05
AGAP004147	2R	-0.04	No sex bias	FBgn0027103	3R	-0.78
AGAP004148	2R	0.87	No sex bias	FBgn0000533	3R	-1.14
AGAP004150	2R	0.02	No sex bias	FBgn0037739	3R	-1.61
AGAP004151	2R	-0.38	No sex bias	FBgn0005777	3R	-0.99
AGAP004152	2R	0.24	No sex bias	FBgn0037741	3R	-1.39
AGAP004154	2R	0.01	No sex bias	FBgn0004197	3R	0.79
AGAP004159	2R	-0.68	No sex bias	FBgn0029155	3R	0.36
AGAP004160	2R	1.44	UP	FBgn0085431	3R	0.26
AGAP004163	2R	0.82	No sex bias	FBgn0038029	3R	0.64
AGAP004166	2R	0.2	No sex bias	FBgn0038439	3R	-0.15
AGAP004175	2R	-1.78	DOWN	FBgn0003257	3R	-1.94
AGAP004179	2R	0.52	No sex bias	FBgn0038735	3R	0.29
AGAP004198	2R	0.81	No sex bias	FBgn0037772	3R	0.07
AGAP004201	2R	-0.55	No sex bias	FBgn0038341	3R	-0.03
AGAP004205	2R	-0.45	No sex bias	FBgn0038660	3R	0.21
AGAP004206	2R	-0.86	No sex bias	FBgn0014022	3R	-1.5
AGAP004207	2R	0.04	No sex bias	FBgn0260946	3R	-0.27
AGAP004211	2R	-0.53	No sex bias	FBgn0027598	3R	-0.07
AGAP004218	2R	0.11	No sex bias	FBgn0051431	3R	0.37
AGAP004224	2R	0.12	No sex bias	FBgn0015240	3R	-0.8
AGAP004225	2R	-0.35	No sex bias	FBgn0037550	3R	-1.25
AGAP004226	2R	-0.1	No sex bias	FBgn0039204	3R	-0.67
AGAP004227	2R	0.39	No sex bias	FBgn0037551	3R	-0.87
AGAP004229	2R	0.07	No sex bias	FBgn0000247	3R	-0.31
AGAP004232	2R	-0.12	No sex bias	FBgn0025574	3R	-0.94
AGAP004233	2R	0.05	No sex bias	FBgn0038499	3R	-0.7
AGAP004237	2R	0.05	No sex bias	FBgn0038977	3R	0.54
AGAP004238	2R	-1.47	DOWN	FBgn0003676	3R	-2.32
AGAP004240	2R	0.17	No sex bias	FBgn0004597	3R	-1.01
AGAP004245	2R	0.09	No sex bias	FBgn0037538	3R	0.03
AGAP004265	2R	0.13	No sex bias	FBgn0028471	3R	-1.03
AGAP004267	2R	-0.01	No sex bias	FBgn0086253	3R	-1.92
AGAP004270	2R	0.34	No sex bias	FBgn0028499	3R	-0.33
AGAP004272	2R	0.31	No sex bias	FBgn0000206	3R	0.38
AGAP004273	2R	0.77	No sex bias	FBgn0013334	3R	0.56
AGAP004275	2R	-0.97	No sex bias	FBgn0014861	3R	-2.79
AGAP004280	2R	-0.13	No sex bias	FBgn0001139	3R	-0.69
AGAP004283	2R	-0.19	No sex bias	FBgn0039132	3R	-1.13
AGAP004288	2R	0.05	No sex bias	FBgn0051108	3R	0.14
AGAP004295	2R	-0.53	No sex bias	FBgn0039664	3R	-0.2
AGAP004296	2R	-0.46	No sex bias	FBgn0040623	3R	0.26
AGAP004297	2R	0.08	No sex bias	FBgn0039130	3R	-0.69
AGAP004320	2R	0.28	No sex bias	FBgn0015513	3R	-0.69
AGAP004332	2R	-0.36	No sex bias	FBgn0051357	3R	-0.76
AGAP004333	2R	0.09	No sex bias	FBgn0039527	3R	0.64
AGAP004335	2R	-0.03	No sex bias	FBgn0014141	3R	-0.46
AGAP004337	2R	-0.38	No sex bias	FBgn0004510	3R	-1.45
AGAP004340	2R	0.23	No sex bias	FBgn0038111	3R	0.76
AGAP004341	2R	-0.54	No sex bias	FBgn0027951	3R	-1.01
AGAP004351	2R	-0.99	No sex bias	FBgn0037549	3R	-0.99
AGAP004353	2R	0.25	No sex bias	FBgn0243512	3R	-0.26
AGAP004359	2R	-0.33	No sex bias	FBgn0039459	3R	-1.37
AGAP004361	2R	-0.19	No sex bias	FBgn0037248	3R	-2.94
AGAP004362	2R	-1.12	DOWN	FBgn0001098	3R	-0.09
AGAP004363	2R	0.26	No sex bias	FBgn0039066	3R	-0.74
AGAP004372	2R	0.15	No sex bias	FBgn0051523	3R	0.71
AGAP004374	2R	0.29	No sex bias	FBgn0038617	3R	-0.25
AGAP004395	2R	-1.48	DOWN	FBgn0016685	3R	-2.39
AGAP004396	2R	-0.68	No sex bias	FBgn0039737	3R	0.58
AGAP004397	2R	0.93	UP	FBgn0039738	3R	0.77
AGAP004399	2R	0.08	No sex bias	FBgn0038957	3R	2.47
AGAP004405	2R	-0.16	No sex bias	FBgn0011725	3R	0.39
AGAP004407	2R	-0.06	No sex bias	FBgn0039160	3R	-0.37
AGAP004408	2R	-0.54	No sex bias	FBgn0017577	3R	-2.86
AGAP004409	2R	0.32	No sex bias	FBgn0039003	3R	0.01
AGAP004410	2R	0.64	No sex bias	FBgn0037835	3R	1.03
AGAP004412	2R	-1.16	DOWN	FBgn0024558	3R	-2.26
AGAP004418	2R	0.5	No sex bias	FBgn0038674	3R	0.2
AGAP004425	2R	-0.33	No sex bias	FBgn0037469	3R	-0.13
AGAP004438	2R	-0.03	No sex bias	FBgn0039169	3R	-0.88
AGAP004439	2R	-0.07	No sex bias	FBgn0051040	3R	-0.57
AGAP004441	2R	-1.13	DOWN	FBgn0039868	3R	-1.99
AGAP004459	2R	-1.22	DOWN	FBgn0029512	3R	-1.91
AGAP004460	2R	0.08	No sex bias	FBgn0038045	3R	0.21
AGAP004461	2R	-0.36	No sex bias	FBgn0037875	3R	-0.84
AGAP004484	2R	-0.33	No sex bias	FBgn0062442	3R	-0.19
AGAP004486	2R	-0.4	No sex bias	FBgn0038984	3R	0.65
AGAP004488	2R	-0.44	No sex bias	FBgn0038576	3R	0.15
AGAP004490	2R	-1.08	DOWN	FBgn0039829	3R	-1.46
AGAP004494	2R	0.14	No sex bias	FBgn0013948	3R	0.84
AGAP004496	2R	0.56	No sex bias	FBgn0038916	3R	0.53
AGAP004499	2R	-0.12	No sex bias	FBgn0038488	3R	1.41
AGAP004502	2R	-0.45	No sex bias	FBgn0004889	3R	-0.89
AGAP004503	2R	-0.2	No sex bias	FBgn0037792	3R	-1.93
AGAP004504	2R	-0.51	No sex bias	FBgn0261279	3R	-0.48
AGAP004507	2R	-0.28	No sex bias	FBgn0051048	3R	-0.59
AGAP004508	2R	0.45	No sex bias	FBgn0037443	3R	-0.56
AGAP004510	2R	0.02	No sex bias	FBgn0028373	3R	-0.08
AGAP004513	2R	-0.12	No sex bias	FBgn0037574	3R	-0.86
AGAP004514	2R	-1.73	DOWN	FBgn0038473	3R	-1.99
AGAP004516	2R	-0.32	No sex bias	FBgn0026737	3R	-0.94
AGAP004518	2R	0.41	No sex bias	FBgn0037238	3R	0.57
AGAP004519	2R	-1.2	DOWN	FBgn0037239	3R	0.61
AGAP004520	2R	-0.93	No sex bias	FBgn0039110	3R	-0.42
AGAP004522	2R	-0.47	No sex bias	FBgn0038855	3R	-1.21
AGAP004523	2R	-0.55	No sex bias	FBgn0038854	3R	-0.93
AGAP004524	2R	-0.13	No sex bias	FBgn0038853	3R	-0.94
AGAP004544	2R	0.72	No sex bias	FBgn0259222	3R	0.43
AGAP004551	2R	-0.24	No sex bias	FBgn0038149	3R	-1.4
AGAP004556	2R	-2.78	DOWN	FBgn0010770	3R	-2.14
AGAP004557	2R	-1.67	DOWN	FBgn0038146	3R	-1.38
AGAP004558	2R	-1.17	DOWN	FBgn0039125	3R	-0.91
AGAP004559	2R	-0.24	No sex bias	FBgn0015790	3R	-0.7
AGAP004585	2R	-1.21	DOWN	FBgn0038327	3R	-0.47
AGAP004587	2R	-0.19	No sex bias	FBgn0037235	3R	-1.25
AGAP004588	2R	-0.26	No sex bias	FBgn0038640	3R	-0.99
AGAP004591	2R	0.83	No sex bias	FBgn0038912	3R	0.65
AGAP004592	2R	-0.43	No sex bias	FBgn0004587	3R	-0.85
AGAP004593	2R	-0.31	No sex bias	FBgn0016693	3R	0.62
AGAP004594	2R	-0.41	No sex bias	FBgn0038902	3R	-0.11
AGAP004595	2R	0.13	No sex bias	FBgn0027575	3R	0.38
AGAP004598	2R	-2.6	DOWN	FBgn0014427	3R	-0.92
AGAP004605	2R	-0.15	No sex bias	FBgn0039271	3R	-1.33
AGAP004613	2R	0.16	No sex bias	FBgn0011582	3R	0.12
AGAP004615	2R	-0.73	No sex bias	FBgn0020756	3R	-1.11
AGAP004619	2R	0.07	No sex bias	FBgn0003118	3R	-0.28
AGAP004620	2R	-0.23	No sex bias	FBgn0039069	3R	-0.11
AGAP004621	2R	2.02	UP	FBgn0039070	3R	3.35
AGAP004622	2R	3	UP	FBgn0039071	3R	4.21
AGAP004623	2R	-0.01	No sex bias	FBgn0025781	3R	-1.03
AGAP004625	2R	0.07	No sex bias	FBgn0025865	3R	-0.52
AGAP004628	2R	0.06	No sex bias	FBgn0053193	3R	-1.03
AGAP004629	2R	-0.05	No sex bias	FBgn0038830	3R	-0.62
AGAP004641	2R	0.12	No sex bias	FBgn0022344	3R	-0.24
AGAP004643	2R	0.6	No sex bias	FBgn0027562	3R	0.95
AGAP004651	2R	0.31	No sex bias	FBgn0038301	3R	-0.91
AGAP004653	2R	0.11	No sex bias	FBgn0039697	3R	-0.16
AGAP004654	2R	0.24	No sex bias	FBgn0039698	3R	-0.89
AGAP004655	2R	-0.5	No sex bias	FBgn0039156	3R	-0.49
AGAP004656	2R	-0.83	No sex bias	FBgn0039559	3R	-1.51
AGAP004660	2R	-0.01	No sex bias	FBgn0260642	3R	0.2
AGAP004668	2R	-0.29	No sex bias	FBgn0039732	3R	-0.64
AGAP004683	2L	0.47	No sex bias	FBgn0039554	3R	-1.2
AGAP004711	2L	0.01	No sex bias	FBgn0015331	3R	0
AGAP004736	2L	-0.42	No sex bias	FBgn0039020	3R	-0.26
AGAP004738	2L	0.09	No sex bias	FBgn0037660	3R	-0.57
AGAP004744	2L	0.42	No sex bias	FBgn0037643	3R	1.12
AGAP004766	2L	0.64	No sex bias	FBgn0038659	3R	0.8
AGAP004775	2L	-1.34	DOWN	FBgn0000455	3R	-0.24
AGAP004866	2L	-0.06	No sex bias	FBgn0082831	3R	-0.58
AGAP004895	2L	1.15	UP	FBgn0037788	3R	0.31
AGAP004909	2L	-0.29	No sex bias	FBgn0037880	3R	-0.51
AGAP004984	2L	-0.16	No sex bias	FBgn0037809	3R	-0.83
AGAP005009	2L	-0.8	No sex bias	FBgn0038516	3R	0.5
AGAP005035	2L	-0.19	No sex bias	FBgn0086613	3R	-0.76
AGAP005178	2L	0.59	No sex bias	FBgn0051344	3R	-0.76
AGAP005191	2L	-0.46	No sex bias	FBgn0039183	3R	-1.41
AGAP005219	2L	0.44	No sex bias	FBgn0261046	3R	0.08
AGAP005267	2L	-0.06	No sex bias	FBgn0004908	3R	0.22
AGAP005270	2L	-0.16	No sex bias	FBgn0027526	3R	-0.59
AGAP005271	2L	-0.01	No sex bias	FBgn0037781	3R	-0.47
AGAP005272	2L	-0.24	No sex bias	FBgn0039065	3R	-0.45
AGAP005273	2L	-0.06	No sex bias	FBgn0039728	3R	0.1
AGAP005275	2L	-0.05	No sex bias	FBgn0038881	3R	0.59
AGAP005279	2L	-0.01	No sex bias	FBgn0086901	3R	0.27
AGAP005281	2L	-0.13	No sex bias	FBgn0024321	3R	0.63
AGAP005282	2L	-0.41	No sex bias	FBgn0261436	3R	-0.72
AGAP005285	2L	0.44	No sex bias	FBgn0085412	3R	0.11
AGAP005288	2L	0.23	No sex bias	FBgn0053555	3R	0.03
AGAP005290	2L	0.41	No sex bias	FBgn0037897	3R	-0.69
AGAP005292	2L	0.97	UP	FBgn0085383	3R	0.18
AGAP005293	2L	0.06	No sex bias	FBgn0003890	3R	0.23
AGAP005294	2L	1.11	UP	FBgn0037391	3R	0.95
AGAP005295	2L	0.08	No sex bias	FBgn0028436	3R	-0.91
AGAP005297	2L	-0.88	No sex bias	FBgn0037236	3R	-2.02
AGAP005298	2L	0.01	No sex bias	FBgn0039116	3R	-0.51
AGAP005301	2L	0.49	No sex bias	FBgn0039064	3R	0.24
AGAP005302	2L	1.28	UP	FBgn0037754	3R	0.38
AGAP005531	2L	-0.18	No sex bias	FBgn0086346	3R	0.14
AGAP005532	2L	0.55	No sex bias	FBgn0027583	3R	-0.24
AGAP005535	2L	-0.38	No sex bias	FBgn0028690	3R	-1.02
AGAP005715	2L	-0.54	No sex bias	FBgn0261108	3R	-0.69
AGAP005813	2L	0.11	No sex bias	FBgn0037637	3R	0.68
AGAP005818	2L	0.3	No sex bias	FBgn0038536	3R	-0.78
AGAP005842	2L	0.26	No sex bias	FBgn0038540	3R	0.07
AGAP005858	2L	0.27	No sex bias	FBgn0039269	3R	-0.66
AGAP005873	2L	-0.5	No sex bias	FBgn0003275	3R	0.09
AGAP005874	2L	-0.6	No sex bias	FBgn0086695	3R	-2.08
AGAP005954	2L	-0.21	No sex bias	FBgn0038515	3R	0.55
AGAP006030	2L	-0.07	No sex bias	FBgn0039561	3R	0.1
AGAP006057	2L	0.75	No sex bias	FBgn0037798	3R	1.18
AGAP006071	2L	0.71	No sex bias	FBgn0038342	3R	1.53
AGAP006090	2L	-1.39	DOWN	FBgn0038989	3R	-2.49
AGAP006098	2L	-1.33	DOWN	FBgn0002962	3R	-3.43
AGAP006161	2L	0.41	No sex bias	FBgn0260939	3R	-0.16
AGAP006234	2L	-0.35	No sex bias	FBgn0037482	3R	-0.06
AGAP006235	2L	-0.46	No sex bias	FBgn0039165	3R	-0.19
AGAP006428	2L	-0.01	No sex bias	FBgn0038016	3R	-0.49
AGAP006648	2L	-0.13	No sex bias	FBgn0038856	3R	-1.24
AGAP006663	2L	-0.73	No sex bias	FBgn0037708	3R	-0.88
AGAP006680	2L	-0.44	No sex bias	FBgn0039710	3R	-0.93
AGAP006685	2L	0.31	No sex bias	FBgn0086370	3R	0.3
AGAP006715	2L	0.44	No sex bias	FBgn0023083	3R	-0.31
AGAP006747	2L	0.28	No sex bias	FBgn0014018	3R	-0.13
AGAP006811	2L	0.02	No sex bias	FBgn0002441	3R	-0.44
AGAP006873	2L	0.33	No sex bias	FBgn0051118	3R	0.63
AGAP006879	2L	0.36	No sex bias	FBgn0038224	3R	0.18
AGAP006880	2L	-0.08	No sex bias	FBgn0027539	3R	-0.13
AGAP006993	2L	0.61	No sex bias	FBgn0028487	3R	1.56
AGAP007002	2L	-0.19	No sex bias	FBgn0010421	3R	-1.29
AGAP007068	2L	-0.12	No sex bias	FBgn0038772	3R	-1.96
AGAP007116	2L	-0.01	No sex bias	FBgn0037468	3R	-2.04
AGAP007120	2L	-0.88	No sex bias	FBgn0000150	3R	-1.07
AGAP007131	2L	-0.01	No sex bias	FBgn0024832	3R	-0.76
AGAP007259	2L	-0.03	No sex bias	FBgn0037313	3R	-0.21
AGAP007378	2L	1.06	UP	FBgn0039859	3R	-0.04
AGAP007380	2L	0.05	No sex bias	FBgn0027785	3R	0.35
AGAP007406	2L	-1.61	DOWN	FBgn0000557	3R	0.38
AGAP007473	2L	-2.58	DOWN	FBgn0013269	3R	-3.07
AGAP007497	2L	0.65	No sex bias	FBgn0039386	3R	0.38
AGAP007519	2L	-0.67	No sex bias	FBgn0039555	3R	-0.7
AGAP007553	2L	0.64	No sex bias	FBgn0038460	3R	0.25
AGAP007625	2L	-0.09	No sex bias	FBgn0037777	3R	0.67
AGAP007626	2L	-0.37	No sex bias	FBgn0027524	3R	-0.56
AGAP007742	3R	0.18	No sex bias	FBgn0037467	3R	0.48
AGAP007743	3R	-0.46	No sex bias	FBgn0001296	3R	-1.06
AGAP007760	3R	0.12	No sex bias	FBgn0039008	3R	0.71
AGAP007762	3R	-0.01	No sex bias	FBgn0038510	3R	0.09
AGAP007786	3R	0.28	No sex bias	FBgn0038922	3R	1.04
AGAP007809	3R	-1.68	DOWN	FBgn0040493	3R	0.31
AGAP007883	3R	-0.22	No sex bias	FBgn0037717	3R	-1.36
AGAP007893	3R	0.1	No sex bias	FBgn0002354	3R	-0.6
AGAP007966	3R	-0.08	No sex bias	FBgn0020235	3R	0.05
AGAP007996	3R	-0.51	No sex bias	FBgn0027497	3R	-1.02
AGAP007998	3R	0.28	No sex bias	FBgn0039140	3R	0.55
AGAP008006	3R	-0.39	No sex bias	FBgn0039743	3R	-0.55
AGAP008046	3R	-0.18	No sex bias	FBgn0053094	3R	-0.11
AGAP008082	3R	0.8	No sex bias	FBgn0041707	3R	0.87
AGAP008108	3R	-0.13	No sex bias	FBgn0051111	3R	-1.3
AGAP008143	3R	0.32	No sex bias	FBgn0002937	3R	0.66
AGAP008149	3R	0.13	No sex bias	FBgn0086361	3R	-0.38
AGAP008156	3R	-0.52	No sex bias	FBgn0028837	3R	-0.9
AGAP008157	3R	-0.12	No sex bias	FBgn0026400	3R	-0.78
AGAP008285	3R	-0.17	No sex bias	FBgn0039625	3R	-1
AGAP008286	3R	-0.77	No sex bias	FBgn0037943	3R	-0.8
AGAP008287	3R	0.1	No sex bias	FBgn0038331	3R	0.06
AGAP008322	3R	0.2	No sex bias	FBgn0037680	3R	-1.1
AGAP008393	3R	-0.11	No sex bias	FBgn0004855	3R	-1.14
AGAP008420	3R	-0.7	No sex bias	FBgn0259784	3R	-1.42
AGAP008424	3R	-1.18	DOWN	FBgn0038313	3R	-0.94
AGAP008428	3R	-0.52	No sex bias	FBgn0039687	3R	-1.33
AGAP008476	3R	-0.07	No sex bias	FBgn0002413	3R	-1.32
AGAP008601	3R	-1.68	DOWN	FBgn0025140	3R	-2.22
AGAP008665	3R	-0.34	No sex bias	FBgn0015351	3R	-0.84
AGAP008673	3R	-0.38	No sex bias	FBgn0025808	3R	-1.48
AGAP008772	3R	-0.11	No sex bias	FBgn0038722	3R	0.06
AGAP008773	3R	-0.04	No sex bias	FBgn0039765	3R	-0.53
AGAP008780	3R	-0.21	No sex bias	FBgn0038986	3R	1.3
AGAP008873	3R	0.23	No sex bias	FBgn0037363	3R	-0.69
AGAP008885	3R	-0.32	No sex bias	FBgn0037657	3R	-1.08
AGAP008925	3R	-0.2	No sex bias	FBgn0038927	3R	-0.69
AGAP008984	3R	0.22	No sex bias	FBgn0038244	3R	-1.15
AGAP009033	3R	0.41	No sex bias	FBgn0038465	3R	0.29
AGAP009085	3R	0.21	No sex bias	FBgn0038126	3R	0.14
AGAP009141	3R	-0.38	No sex bias	FBgn0038578	3R	-0.92
AGAP009152	3R	-0.66	No sex bias	FBgn0044511	3R	-0.58
AGAP009295	3R	0.62	No sex bias	FBgn0038296	3R	2.07
AGAP009334	3R	-0.15	No sex bias	FBgn0028662	3R	-0.41
AGAP009336	3R	-2.22	DOWN	FBgn0002780	3R	-2.72
AGAP009341	3R	-0.01	No sex bias	FBgn0042693	3R	-0.65
AGAP009480	3R	0.21	No sex bias	FBgn0038632	3R	0.33
AGAP009490	3R	0.08	No sex bias	FBgn0037481	3R	-1.15
AGAP009571	3R	-0.28	No sex bias	FBgn0261532	3R	-1.23
AGAP009574	3R	-0.11	No sex bias	FBgn0039673	3R	0.16
AGAP009617	3R	-0.08	No sex bias	FBgn0039341	3R	-0.02
AGAP009631	3R	0.05	No sex bias	FBgn0028470	3R	-1.51
AGAP009632	3R	0.1	No sex bias	FBgn0045035	3R	-0.54
AGAP009659	3R	-0.31	No sex bias	FBgn0037855	3R	-1.01
AGAP009660	3R	-0.6	No sex bias	FBgn0042094	3R	1.9
AGAP009667	3R	-0.08	No sex bias	FBgn0039379	3R	0.66
AGAP009724	3R	0.11	No sex bias	FBgn0037293	3R	-0.44
AGAP009727	3R	0.19	No sex bias	FBgn0038747	3R	-0.78
AGAP009729	3R	0.92	UP	FBgn0039007	3R	0.7
AGAP009748	3R	0.16	No sex bias	FBgn0015014	3R	-0.86
AGAP009839	3R	0.08	No sex bias	FBgn0028992	3R	-0.44
AGAP009923	3R	-0.37	No sex bias	FBgn0039691	3R	-1.38
AGAP009961	3R	0.32	No sex bias	FBgn0086736	3R	0.04
AGAP010034	3R	-0.13	No sex bias	FBgn0024330	3R	-0.71
AGAP010051	3R	-1.55	DOWN	FBgn0037439	3R	-1.77
AGAP010072	3R	-0.34	No sex bias	FBgn0039205	3R	0.79
AGAP010086	3R	-0.21	No sex bias	FBgn0037526	3R	-1.19
AGAP010087	3R	-0.04	No sex bias	FBgn0086372	3R	0.01
AGAP010200	3R	0.07	No sex bias	FBgn0037342	3R	-0.52
AGAP010211	3R	-0.51	No sex bias	FBgn0039665	3R	-1.42
AGAP010229	3R	-0.39	No sex bias	FBgn0037513	3R	0.2
AGAP010257	3R	-0.69	No sex bias	FBgn0037351	3R	-1.16
AGAP010259	3R	0.5	No sex bias	FBgn0003513	3R	0.28
AGAP010260	3R	0.77	No sex bias	FBgn0051221	3R	0.67
AGAP010261	3R	0.31	No sex bias	FBgn0260003	3R	-0.15
AGAP010265	3R	-0.67	No sex bias	FBgn0000463	3R	-1.21
AGAP010266	3R	0.91	UP	FBgn0038693	3R	1.05
AGAP010267	3R	-0.9	No sex bias	FBgn0027090	3R	-1.37
AGAP010274	3R	0	No sex bias	FBgn0037623	3R	0.71
AGAP010278	3R	-0.6	No sex bias	FBgn0004087	3R	-1.46
AGAP010293	3R	-0.33	No sex bias	FBgn0260743	3R	-1.5
AGAP010308	3R	-2.27	DOWN	FBgn0037489	3R	-1.73
AGAP010317	3L	0.15	No sex bias	FBgn0037377	3R	-1.73
AGAP010319	3L	-0.14	No sex bias	FBgn0038371	3R	-0.72
AGAP010341	3L	1.83	UP	FBgn0038630	3R	3.84
AGAP010343	3L	-0.17	No sex bias	FBgn0039637	3R	-0.13
AGAP010353	3L	-0.72	No sex bias	FBgn0037338	3R	-2.01
AGAP010425	3L	-0.12	No sex bias	FBgn0260241	3R	-0.96
AGAP010435	3L	3.56	UP	FBgn0013812	3R	0.02
AGAP010493	3L	-0.22	No sex bias	FBgn0024909	3R	-0.59
AGAP010496	3L	-1.03	No sex bias	FBgn0040284	3R	-1.54
AGAP010509	3L	-0.81	No sex bias	FBgn0038407	3R	0.2
AGAP010518	3L	-0.13	No sex bias	FBgn0037716	3R	-0.8
AGAP010544	3L	-0.63	No sex bias	FBgn0025457	3R	-1.8
AGAP010591	3L	-1.17	DOWN	FBgn0019936	3R	-1.03
AGAP010592	3L	-0.59	No sex bias	FBgn0039757	3R	-0.68
AGAP010596	3L	-1.79	DOWN	FBgn0016123	3R	0.5
AGAP010609	3L	-0.57	No sex bias	FBgn0037350	3R	-0.82
AGAP010622	3L	-0.32	No sex bias	FBgn0038106	3R	-0.45
AGAP010672	3L	0.37	No sex bias	FBgn0037873	3R	0.51
AGAP010712	3L	-0.64	No sex bias	FBgn0037372	3R	-1.62
AGAP010769	3L	-0.39	No sex bias	FBgn0039690	3R	-0.07
AGAP010791	3L	-0.49	No sex bias	FBgn0039846	3R	-0.86
AGAP011049	3L	0.56	No sex bias	FBgn0259736	3R	0.82
AGAP011061	3L	-0.31	No sex bias	FBgn0037683	3R	0.83
AGAP011126	3L	-1.22	DOWN	FBgn0037723	3R	-1.7
AGAP011128	3L	1.02	UP	FBgn0053202	3R	0.1
AGAP011130	3L	0.22	No sex bias	FBgn0019957	3R	0.21
AGAP011131	3L	0.42	No sex bias	FBgn0016120	3R	0.11
AGAP011156	3L	-0.85	No sex bias	FBgn0037894	3R	-0.97
AGAP011157	3L	-1.14	DOWN	FBgn0037728	3R	-1
AGAP011158	3L	-0.87	No sex bias	FBgn0037955	3R	-0.24
AGAP011159	3L	0.25	No sex bias	FBgn0019624	3R	0.45
AGAP011162	3L	-0.07	No sex bias	FBgn0027948	3R	-1.01
AGAP011163	3L	0.39	No sex bias	FBgn0038397	3R	0.91
AGAP011164	3L	-0.42	No sex bias	FBgn0038043	3R	-1.31
AGAP011165	3L	-0.64	No sex bias	FBgn0037893	3R	-1.27
AGAP011202	3L	0.39	No sex bias	FBgn0037786	3R	0.27
AGAP011248	3L	-0.8	No sex bias	FBgn0039385	3R	-0.85
AGAP011249	3L	-0.06	No sex bias	FBgn0039210	3R	-1.7
AGAP011275	3L	-0.06	No sex bias	FBgn0011481	3R	-1.41
AGAP011281	3L	-0.87	No sex bias	FBgn0039226	3R	1.05
AGAP011288	3L	-0.59	No sex bias	FBgn0037883	3R	-0.97
AGAP011310	3L	-0.24	No sex bias	FBgn0039405	3R	-1.09
AGAP011328	3L	-0.39	No sex bias	FBgn0038464	3R	-1.08
AGAP011357	3L	0.68	No sex bias	FBgn0038610	3R	0.67
AGAP011361	3L	-0.16	No sex bias	FBgn0026417	3R	-1.29
AGAP011383	3L	-1.55	DOWN	FBgn0039828	3R	-1.47
AGAP011399	3L	-0.01	No sex bias	FBgn0045862	3R	-1.17
AGAP011522	3L	-0.74	No sex bias	FBgn0038673	3R	-1.71
AGAP011532	3L	0.11	No sex bias	FBgn0014029	3R	-0.93
AGAP011634	3L	0.05	No sex bias	FBgn0038924	3R	0.04
AGAP011648	3L	-0.68	No sex bias	FBgn0022800	3R	0.47
AGAP011670	3L	0.22	No sex bias	FBgn0037981	3R	-0.66
AGAP011736	3L	0.41	No sex bias	FBgn0039620	3R	0.78
AGAP011757	3L	-0.4	No sex bias	FBgn0039270	3R	-0.94
AGAP011761	3L	-0.55	No sex bias	FBgn0039218	3R	-0.67
AGAP011804	3L	-0.17	No sex bias	FBgn0041588	3R	-0.6
AGAP011818	3L	0	No sex bias	FBgn0037241	3R	-0.73
AGAP011878	3L	0.81	No sex bias	FBgn0039128	3R	-1.06
AGAP011887	3L	-1.26	DOWN	FBgn0039301	3R	-1.58
AGAP011907	3L	0.06	No sex bias	FBgn0040534	3R	-0.74
AGAP011973	3L	-0.65	No sex bias	FBgn0038951	3R	-1.04
AGAP011996	3L	-0.32	No sex bias	FBgn0039303	3R	-0.29
AGAP012038	3L	0.21	No sex bias	FBgn0046114	3R	-0.45
AGAP012104	3L	0.18	No sex bias	FBgn0037816	3R	-0.39
AGAP012139	3L	-0.03	No sex bias	FBgn0039025	3R	0.06
AGAP012160	3L	-0.01	No sex bias	FBgn0003268	3R	-1.47
AGAP012174	3L	-0.48	No sex bias	FBgn0037578	3R	-1.16
AGAP012246	3L	-0.07	No sex bias	FBgn0039636	3R	-0.15
AGAP012368	3L	-0.43	No sex bias	FBgn0019990	3R	-0.97
AGAP012424	3L	-0.32	No sex bias	FBgn0013984	3R	-0.45
AGAP012950	2R	-0.2	No sex bias	FBgn0039078	3R	0.16
AGAP012993	2R	0.23	No sex bias	FBgn0037654	3R	2.1
AGAP013005	2R	0.72	No sex bias	FBgn0039186	3R	-1.08
AGAP013018	2R	0.12	No sex bias	FBgn0053096	3R	-1.14
AGAP013029	2R	0.29	No sex bias	FBgn0063649	3R	-0.17
AGAP013048	2R	-0.26	No sex bias	FBgn0037602	3R	0.19
AGAP013061	2R	0.84	No sex bias	FBgn0037288	3R	0.33
AGAP013081	2R	0.06	No sex bias	FBgn0038676	3R	-0.06
AGAP013094	2R	0.61	No sex bias	FBgn0039030	3R	0.72
AGAP013118	2R	0.45	No sex bias	FBgn0027376	3R	2.81
AGAP013121	2R	0.07	No sex bias	FBgn0037380	3R	0.35
AGAP013180	2R	0.15	No sex bias	FBgn0003480	3R	-1.68
AGAP013184	2R	0.04	No sex bias	FBgn0038250	3R	0.37
AGAP013226	2R	0.05	No sex bias	FBgn0037445	3R	-0.48
AGAP013228	2L	-0.47	No sex bias	FBgn0038080	3R	0.01
AGAP013266	2R	-0.27	No sex bias	FBgn0037327	3R	-1.01
AGAP013269	2R	0.17	No sex bias	FBgn0039469	3R	-0.1
AGAP013286	2R	0.18	No sex bias	FBgn0037847	3R	-0.04
AGAP013296	2R	-0.93	No sex bias	FBgn0039305	3R	-1.16
AGAP013297	2R	0.07	No sex bias	FBgn0004897	3R	0.05
AGAP013324	2R	0.58	No sex bias	FBgn0038542	3R	0.38
AGAP013357	2R	0.17	No sex bias	FBgn0037944	3R	0.03
AGAP013412	2R	0.05	No sex bias	FBgn0003479	3R	-0.62
AGAP013430	2R	1.73	UP	FBgn0083943	3R	3.46
AGAP013478	2R	-0.08	No sex bias	FBgn0037370	3R	-1.15
AGAP013499	2R	0.07	No sex bias	FBgn0086679	3R	-0.41
AGAP013519	2R	-0.69	No sex bias	FBgn0051184	3R	-1.81
AGAP013533	2R	-0.57	No sex bias	FBgn0037290	3R	0.47
AGAP013538	2R	-0.24	No sex bias	FBgn0043900	3R	-0.6
AGAP000007	X	0.13	No sex bias	FBgn0037240	3R	-0.14
AGAP000018	X	-1.2	DOWN	FBgn0015279	3R	-0.96
AGAP000020	X	-0.13	No sex bias	FBgn0038651	3R	-0.43
AGAP000022	X	-0.3	No sex bias	FBgn0037533	3R	-1.4
AGAP000049	X	-0.17	No sex bias	FBgn0025571	3R	-0.79
AGAP000051	X	-0.01	No sex bias	FBgn0038511	3R	0.06
AGAP000054	X	0.06	No sex bias	FBgn0261263	3R	-0.09
AGAP000070	X	-0.23	No sex bias	FBgn0038603	3R	0.73
AGAP000078	X	-0.11	No sex bias	FBgn0051122	3R	-0.74
AGAP000100	X	-0.88	No sex bias	FBgn0062412	3R	0.17
AGAP000109	X	-0.34	No sex bias	FBgn0040529	3R	-0.24
AGAP000110	X	-0.38	No sex bias	FBgn0037892	3R	-0.65
AGAP000127	X	-0.08	No sex bias	FBgn0038950	3R	-0.34
AGAP000141	X	-0.03	No sex bias	FBgn0051224	3R	-0.48
AGAP000143	X	-1.3	DOWN	FBgn0037215	3R	-0.29
AGAP000144	X	-0.45	No sex bias	FBgn0038256	3R	-0.54
AGAP000145	X	-0.37	No sex bias	FBgn0011217	3R	-0.3
AGAP000149	X	0.01	No sex bias	FBgn0039055	3R	-1.31
AGAP000170	X	0.58	No sex bias	FBgn0039669	3R	1.99
AGAP000181	X	-2.11	DOWN	FBgn0039882	3R	-0.1
AGAP000184	X	-0.19	No sex bias	FBgn0002719	3R	0.56
AGAP000188	X	1.14	UP	FBgn0039464	3R	0.12
AGAP000190	X	0.11	No sex bias	FBgn0020912	3R	0.35
AGAP000195	X	0.22	No sex bias	FBgn0038320	3R	-0.79
AGAP000201	X	-0.29	No sex bias	FBgn0038166	3R	-0.52
AGAP000222	X	0.48	No sex bias	FBgn0053208	3R	0.07
AGAP000240	X	-0.28	No sex bias	FBgn0038233	3R	1.4
AGAP000241	X	-0.12	No sex bias	FBgn0038321	3R	1.41
AGAP000252	X	-0.48	No sex bias	FBgn0039252	3R	-0.47
AGAP000280	X	0.39	No sex bias	FBgn0013972	3R	0.45
AGAP000284	X	0.31	No sex bias	FBgn0003312	3R	-0.71
AGAP000305	X	-0.16	No sex bias	FBgn0026562	3R	0.19
AGAP000306	X	-0.13	No sex bias	FBgn0001197	3R	-2.47
AGAP000311	X	-0.36	No sex bias	FBgn0038053	3R	-0.4
AGAP000328	X	-0.09	No sex bias	FBgn0039136	3R	-0.63
AGAP000340	X	-0.12	No sex bias	FBgn0038638	3R	0.1
AGAP000344	X	0.11	No sex bias	FBgn0039481	3R	0.72
AGAP000345	X	0.3	No sex bias	FBgn0039480	3R	-0.04
AGAP000347	X	0.28	No sex bias	FBgn0039722	3R	0.53
AGAP000348	X	-0.02	No sex bias	FBgn0003861	3R	0.76
AGAP000349	X	0.18	No sex bias	FBgn0037234	3R	-0.3
AGAP000375	X	0.36	No sex bias	FBgn0010808	3R	0.03
AGAP000396	X	-1	No sex bias	FBgn0038519	3R	-0.8
AGAP000397	X	-0.69	No sex bias	FBgn0010926	3R	-1.87
AGAP000398	X	0.03	No sex bias	FBgn0039836	3R	-0.75
AGAP000403	X	-0.23	No sex bias	FBgn0015778	3R	-0.84
AGAP000405	X	-0.2	No sex bias	FBgn0037958	3R	-1.11
AGAP000430	X	1.1	UP	FBgn0261086	3R	0.24
AGAP000439	X	-0.68	No sex bias	FBgn0024841	3R	-0.54
AGAP000446	X	-0.05	No sex bias	FBgn0039862	3R	-0.16
AGAP000456	X	0.12	No sex bias	FBgn0039014	3R	-0.56
AGAP000466	X	1.45	UP	FBgn0000024	3R	0.58
AGAP000474	X	-0.09	No sex bias	FBgn0015270	3R	-1.94
AGAP000477	X	0.6	No sex bias	FBgn0052944	3R	1
AGAP000478	X	0.24	No sex bias	FBgn0037244	3R	-1.13
AGAP000483	X	-0.09	No sex bias	FBgn0038890	3R	-0.05
AGAP000529	X	-0.46	No sex bias	FBgn0261241	3R	-0.89
AGAP000530	X	-0.24	No sex bias	FBgn0038608	3R	-3.31
AGAP000531	X	-0.35	No sex bias	FBgn0037251	3R	-0.43
AGAP000550	X	-0.42	No sex bias	FBgn0051004	3R	0.34
AGAP000551	X	-0.52	No sex bias	FBgn0039827	3R	0.39
AGAP000563	X	-0.42	No sex bias	FBgn0039056	3R	-1.12
AGAP000592	X	1.38	UP	FBgn0039833	3R	0.02
AGAP000602	X	0.22	No sex bias	FBgn0260935	3R	-0.34
AGAP000606	X	0.37	No sex bias	FBgn0038653	3R	-0.01
AGAP000616	X	-0.23	No sex bias	FBgn0028684	3R	-0.8
AGAP000658	X	0.15	No sex bias	FBgn0038201	3R	0.23
AGAP000676	X	0.09	No sex bias	FBgn0039508	3R	-1.16
AGAP000681	X	-0.54	No sex bias	FBgn0037435	3R	-1.49
AGAP000682	X	-0.05	No sex bias	FBgn0039509	3R	-0.53
AGAP000747	X	0.05	No sex bias	FBgn0014006	3R	-0.59
AGAP000749	X	0.2	No sex bias	FBgn0038774	3R	0.84
AGAP000770	X	-0.25	No sex bias	FBgn0038058	3R	-0.91
AGAP000771	X	-0.35	No sex bias	FBgn0260940	3R	-0.48
AGAP000773	X	-0.65	No sex bias	FBgn0004666	3R	-1.04
AGAP000774	X	-0.42	No sex bias	FBgn0051158	3R	-0.52
AGAP000776	X	-0.08	No sex bias	FBgn0011225	3R	0.73
AGAP000778	X	0.36	No sex bias	FBgn0038926	3R	0.3
AGAP000801	X	0.34	No sex bias	FBgn0038837	3R	0.44
AGAP000810	X	0.24	No sex bias	FBgn0038816	3R	-0.38
AGAP000820	X	0.43	No sex bias	FBgn0039805	3R	0.5
AGAP000823	X	0.23	No sex bias	FBgn0027865	3R	-0.55
AGAP000832	X	-0.24	No sex bias	FBgn0038438	3R	-0.13
[truncated: 2,616 more rows]
